# Supplementary material for: Loss of REST in breast cancer promotes tumor progression through estrogen sensitization, MMP24 and CEMIP overexpression
Source: BMC Cancer. 2022 Feb 17;22:180. doi: 10.1186/s12885-022-09280-2 (PMC8851790; doi:10.1186/s12885-022-09280-2)
Supplement: Supplementary file 9 — Additional file 9. [file 12885_2022_9280_MOESM9_ESM.xlsx]

## Sheet: Sheet1
Chr	ChIP Start Loc	ChIP End Loc	Summit	Length	Scan Start Loc	Scan End Loc	Peak ID	5'(distance)	5'(Fwd_idx)	5'(Rev_idx)	5'(strand)	5'(gene)	3'(distance)	3'(Fwd_idx)	3'(Rev_idx)	3'(strand)	3'(gene)	Overlapping(gene)	# Motifs	Motifs	Motif	Chr	Strand	Dist from Summit	Conservation	Distance from TSS:80779343 [- up; + down] (CEMIP)	Distance from TSS:80779370 [- up; + down] (CEMIP)	Distance from TSS:80779371 [- up; + down] (CEMIP)	Distance from TSS:80933426 [- up; + down] (CEMIP)	Distance from TSS:80936871 [- up; + down] (CEMIP)	Distance from TSS:80946944 [- up; + down] (CEMIP)	Motif genomic cordinates	Motif extended (5p:150,3p:150)	Motif extended genomic cordinates
15	80773050	80773370	80773210	321	80772210	80774210	ENCFF896RCP.1	6133	80779343	80951776	+	CEMIP	17589	80679684	80755621	+	ABHD17C	---	0	---	---	---	---	---	---	---	---	---	---	---	---	---	---	---
15	80776512	80776719	80776627	208	80775627	80777627	ENCFF290ESJ.3	2716	80779343	80951776	+	CEMIP	21006	80679684	80755621	+	ABHD17C	---	0	---	---	---	---	---	---	---	---	---	---	---	---	---	---	---
15	80804987	80805277	80805132	291	80804132	80806132	ENCFF669XCW.2	195812	81000944	81005788	+	TLNRD1	49511	80679684	80755621	+	ABHD17C	CEMIP	0	---	---	---	---	---	---	---	---	---	---	---	---	---	---	---
15	80805212	80805502	80805357	291	80804357	80806357	ENCFF669XCW.1	195587	81000944	81005788	+	TLNRD1	49736	80679684	80755621	+	ABHD17C	CEMIP	0	---	---	---	---	---	---	---	---	---	---	---	---	---	---	---
15	80894482	80894738	80894610	257	80893610	80895610	ENCFF540FXB.3	106334	81000944	81005788	+	TLNRD1	51679	80946289	80989878	-	MESD	CEMIP	4	ACCAGCACCATGAACAGCGGC,chr15,-,-18,0.87559	ACCAGCACCATGAACAGCGGC	chr15	-	-18	0.87559	115285	115258	115257	-38798	-42243	-52316	chr15:80894617-80894637	TAAATGCCTGGCCTGAGGTCCTACAGTACTCAGTATCGAAACCAGTGATCTACTGCTTATGGCTGGGTGAACATTTTACGGAGCATTTACAATAAGTAGCCACTCTTCTAGGATCTGGGCTGGCCACTTTTTACAATTTGCACCACCACTACCAGCACCATGAACAGCGGCCAACAGTCCAAACATGGTTCTGCATCCCATGGGGAGGAGTCTTTAAAAAATACTCATGCCCAGTCCCCATCCTCGGAGCCTCAGATTTGATTGTGTCTGGGGTGCAGCATGGACATCTGGACTTTGAAAAGTTGTCCAGGTGATTCTAAT	chr15:80894467-80894787
15	80894433	80894843	80894638	411	80893638	80895638	ENCFF290ESJ.1	106306	81000944	81005788	+	TLNRD1	51651	80946289	80989878	-	MESD	CEMIP	4	ACCAGCACCATGAACAGCGGC,chr15,-,10,0.87559	ACCAGCACCATGAACAGCGGC	chr15	-	10	0.87559	115285	115258	115257	-38798	-42243	-52316	chr15:80894617-80894637	TAAATGCCTGGCCTGAGGTCCTACAGTACTCAGTATCGAAACCAGTGATCTACTGCTTATGGCTGGGTGAACATTTTACGGAGCATTTACAATAAGTAGCCACTCTTCTAGGATCTGGGCTGGCCACTTTTTACAATTTGCACCACCACTACCAGCACCATGAACAGCGGCCAACAGTCCAAACATGGTTCTGCATCCCATGGGGAGGAGTCTTTAAAAAATACTCATGCCCAGTCCCCATCCTCGGAGCCTCAGATTTGATTGTGTCTGGGGTGCAGCATGGACATCTGGACTTTGAAAAGTTGTCCAGGTGATTCTAAT	chr15:80894467-80894787
15	80779967	80780203	80780085	237	80779085	80781085	ENCFF986RRJ.3	220859	81000944	81005788	+	TLNRD1	24464	80679684	80755621	+	ABHD17C	CEMIP	7	GACGCCACCATGGACAGCTCC,chr15,+,-700,0.8359	GACGCCACCATGGACAGCTCC	chr15	+	-700	0.8359	1442	1415	1414	-152641	-156086	-166159	chr15:80780774-80780794	CTAATCTTCTGATGTGTGAGCCAGTGCCTGGCTGCAGCCCCATACCAGGGACGGTGAGCCGGGGAGCGCGTCTCTCCATCCCTGCGGTCTGGAAAGTGATCCAGGGCGCGCCCGAGGGCGGGGAGCCGGCGGCTCTGCGTGCCCAGGCGCGACGCCACCATGGACAGCTCCCAGCCACTTCCTCCACTCGGGGTCTGTGGCCCTGGGTCTCCGGGGAAGTCGTGCGCTTTCTTCCCAGACCCAAGGCGTTGGGGCGCTGGGAAAGAGGAAAGGGACTGAGAGTCCGCTGGGGCCCTCGGTATTACCACTCAGGAGGCAGCC	chr15:80780624-80780944
15	80780200	80780484	80780342	285	80779342	80781342	ENCFF713ZPE.2	220602	81000944	81005788	+	TLNRD1	24721	80679684	80755621	+	ABHD17C	CEMIP	4	GACGCCACCATGGACAGCTCC,chr15,+,-443,0.8359	GACGCCACCATGGACAGCTCC	chr15	+	-443	0.8359	1442	1415	1414	-152641	-156086	-166159	chr15:80780774-80780794	CTAATCTTCTGATGTGTGAGCCAGTGCCTGGCTGCAGCCCCATACCAGGGACGGTGAGCCGGGGAGCGCGTCTCTCCATCCCTGCGGTCTGGAAAGTGATCCAGGGCGCGCCCGAGGGCGGGGAGCCGGCGGCTCTGCGTGCCCAGGCGCGACGCCACCATGGACAGCTCCCAGCCACTTCCTCCACTCGGGGTCTGTGGCCCTGGGTCTCCGGGGAAGTCGTGCGCTTTCTTCCCAGACCCAAGGCGTTGGGGCGCTGGGAAAGAGGAAAGGGACTGAGAGTCCGCTGGGGCCCTCGGTATTACCACTCAGGAGGCAGCC	chr15:80780624-80780944
15	80780215	80780471	80780343	257	80779343	80781343	ENCFF403CAJ.2	220601	81000944	81005788	+	TLNRD1	24722	80679684	80755621	+	ABHD17C	CEMIP	4	GACGCCACCATGGACAGCTCC,chr15,+,-442,0.8359	GACGCCACCATGGACAGCTCC	chr15	+	-442	0.8359	1442	1415	1414	-152641	-156086	-166159	chr15:80780774-80780794	CTAATCTTCTGATGTGTGAGCCAGTGCCTGGCTGCAGCCCCATACCAGGGACGGTGAGCCGGGGAGCGCGTCTCTCCATCCCTGCGGTCTGGAAAGTGATCCAGGGCGCGCCCGAGGGCGGGGAGCCGGCGGCTCTGCGTGCCCAGGCGCGACGCCACCATGGACAGCTCCCAGCCACTTCCTCCACTCGGGGTCTGTGGCCCTGGGTCTCCGGGGAAGTCGTGCGCTTTCTTCCCAGACCCAAGGCGTTGGGGCGCTGGGAAAGAGGAAAGGGACTGAGAGTCCGCTGGGGCCCTCGGTATTACCACTCAGGAGGCAGCC	chr15:80780624-80780944
15	80780273	80780509	80780347	237	80779347	80781347	ENCFF668YET.2	220597	81000944	81005788	+	TLNRD1	24726	80679684	80755621	+	ABHD17C	CEMIP	4	GACGCCACCATGGACAGCTCC,chr15,+,-438,0.8359	GACGCCACCATGGACAGCTCC	chr15	+	-438	0.8359	1442	1415	1414	-152641	-156086	-166159	chr15:80780774-80780794	CTAATCTTCTGATGTGTGAGCCAGTGCCTGGCTGCAGCCCCATACCAGGGACGGTGAGCCGGGGAGCGCGTCTCTCCATCCCTGCGGTCTGGAAAGTGATCCAGGGCGCGCCCGAGGGCGGGGAGCCGGCGGCTCTGCGTGCCCAGGCGCGACGCCACCATGGACAGCTCCCAGCCACTTCCTCCACTCGGGGTCTGTGGCCCTGGGTCTCCGGGGAAGTCGTGCGCTTTCTTCCCAGACCCAAGGCGTTGGGGCGCTGGGAAAGAGGAAAGGGACTGAGAGTCCGCTGGGGCCCTCGGTATTACCACTCAGGAGGCAGCC	chr15:80780624-80780944
15	80780301	80780413	80780363	113	80779363	80781363	ENCFF540FXB.5	220581	81000944	81005788	+	TLNRD1	24742	80679684	80755621	+	ABHD17C	CEMIP	4	GACGCCACCATGGACAGCTCC,chr15,+,-422,0.8359	GACGCCACCATGGACAGCTCC	chr15	+	-422	0.8359	1442	1415	1414	-152641	-156086	-166159	chr15:80780774-80780794	CTAATCTTCTGATGTGTGAGCCAGTGCCTGGCTGCAGCCCCATACCAGGGACGGTGAGCCGGGGAGCGCGTCTCTCCATCCCTGCGGTCTGGAAAGTGATCCAGGGCGCGCCCGAGGGCGGGGAGCCGGCGGCTCTGCGTGCCCAGGCGCGACGCCACCATGGACAGCTCCCAGCCACTTCCTCCACTCGGGGTCTGTGGCCCTGGGTCTCCGGGGAAGTCGTGCGCTTTCTTCCCAGACCCAAGGCGTTGGGGCGCTGGGAAAGAGGAAAGGGACTGAGAGTCCGCTGGGGCCCTCGGTATTACCACTCAGGAGGCAGCC	chr15:80780624-80780944
15	80780267	80780503	80780385	237	80779385	80781385	ENCFF986RRJ.1	220559	81000944	81005788	+	TLNRD1	24764	80679684	80755621	+	ABHD17C	CEMIP	4	GACGCCACCATGGACAGCTCC,chr15,+,-400,0.8359	GACGCCACCATGGACAGCTCC	chr15	+	-400	0.8359	1442	1415	1414	-152641	-156086	-166159	chr15:80780774-80780794	CTAATCTTCTGATGTGTGAGCCAGTGCCTGGCTGCAGCCCCATACCAGGGACGGTGAGCCGGGGAGCGCGTCTCTCCATCCCTGCGGTCTGGAAAGTGATCCAGGGCGCGCCCGAGGGCGGGGAGCCGGCGGCTCTGCGTGCCCAGGCGCGACGCCACCATGGACAGCTCCCAGCCACTTCCTCCACTCGGGGTCTGTGGCCCTGGGTCTCCGGGGAAGTCGTGCGCTTTCTTCCCAGACCCAAGGCGTTGGGGCGCTGGGAAAGAGGAAAGGGACTGAGAGTCCGCTGGGGCCCTCGGTATTACCACTCAGGAGGCAGCC	chr15:80780624-80780944
15	80780439	80781100	80780764	662	80779764	80781764	ENCFF706DRE.2	220180	81000944	81005788	+	TLNRD1	25143	80679684	80755621	+	ABHD17C	CEMIP	3	GACGCCACCATGGACAGCTCC,chr15,+,-21,0.8359	GACGCCACCATGGACAGCTCC	chr15	+	-21	0.8359	1442	1415	1414	-152641	-156086	-166159	chr15:80780774-80780794	CTAATCTTCTGATGTGTGAGCCAGTGCCTGGCTGCAGCCCCATACCAGGGACGGTGAGCCGGGGAGCGCGTCTCTCCATCCCTGCGGTCTGGAAAGTGATCCAGGGCGCGCCCGAGGGCGGGGAGCCGGCGGCTCTGCGTGCCCAGGCGCGACGCCACCATGGACAGCTCCCAGCCACTTCCTCCACTCGGGGTCTGTGGCCCTGGGTCTCCGGGGAAGTCGTGCGCTTTCTTCCCAGACCCAAGGCGTTGGGGCGCTGGGAAAGAGGAAAGGGACTGAGAGTCCGCTGGGGCCCTCGGTATTACCACTCAGGAGGCAGCC	chr15:80780624-80780944
15	80780386	80781093	80780769	708	80779769	80781769	ENCFF779CWH.2	220175	81000944	81005788	+	TLNRD1	25148	80679684	80755621	+	ABHD17C	CEMIP	3	GACGCCACCATGGACAGCTCC,chr15,+,-16,0.8359	GACGCCACCATGGACAGCTCC	chr15	+	-16	0.8359	1442	1415	1414	-152641	-156086	-166159	chr15:80780774-80780794	CTAATCTTCTGATGTGTGAGCCAGTGCCTGGCTGCAGCCCCATACCAGGGACGGTGAGCCGGGGAGCGCGTCTCTCCATCCCTGCGGTCTGGAAAGTGATCCAGGGCGCGCCCGAGGGCGGGGAGCCGGCGGCTCTGCGTGCCCAGGCGCGACGCCACCATGGACAGCTCCCAGCCACTTCCTCCACTCGGGGTCTGTGGCCCTGGGTCTCCGGGGAAGTCGTGCGCTTTCTTCCCAGACCCAAGGCGTTGGGGCGCTGGGAAAGAGGAAAGGGACTGAGAGTCCGCTGGGGCCCTCGGTATTACCACTCAGGAGGCAGCC	chr15:80780624-80780944
15	80780333	80781087	80780773	755	80779773	80781773	ENCFF107EWI.2	220171	81000944	81005788	+	TLNRD1	25152	80679684	80755621	+	ABHD17C	CEMIP	3	GACGCCACCATGGACAGCTCC,chr15,+,-12,0.8359	GACGCCACCATGGACAGCTCC	chr15	+	-12	0.8359	1442	1415	1414	-152641	-156086	-166159	chr15:80780774-80780794	CTAATCTTCTGATGTGTGAGCCAGTGCCTGGCTGCAGCCCCATACCAGGGACGGTGAGCCGGGGAGCGCGTCTCTCCATCCCTGCGGTCTGGAAAGTGATCCAGGGCGCGCCCGAGGGCGGGGAGCCGGCGGCTCTGCGTGCCCAGGCGCGACGCCACCATGGACAGCTCCCAGCCACTTCCTCCACTCGGGGTCTGTGGCCCTGGGTCTCCGGGGAAGTCGTGCGCTTTCTTCCCAGACCCAAGGCGTTGGGGCGCTGGGAAAGAGGAAAGGGACTGAGAGTCCGCTGGGGCCCTCGGTATTACCACTCAGGAGGCAGCC	chr15:80780624-80780944
15	80780599	80780937	80780778	339	80779778	80781778	ENCFF669XCW.5	220166	81000944	81005788	+	TLNRD1	25157	80679684	80755621	+	ABHD17C	CEMIP	3	GACGCCACCATGGACAGCTCC,chr15,+,-7,0.8359	GACGCCACCATGGACAGCTCC	chr15	+	-7	0.8359	1442	1415	1414	-152641	-156086	-166159	chr15:80780774-80780794	CTAATCTTCTGATGTGTGAGCCAGTGCCTGGCTGCAGCCCCATACCAGGGACGGTGAGCCGGGGAGCGCGTCTCTCCATCCCTGCGGTCTGGAAAGTGATCCAGGGCGCGCCCGAGGGCGGGGAGCCGGCGGCTCTGCGTGCCCAGGCGCGACGCCACCATGGACAGCTCCCAGCCACTTCCTCCACTCGGGGTCTGTGGCCCTGGGTCTCCGGGGAAGTCGTGCGCTTTCTTCCCAGACCCAAGGCGTTGGGGCGCTGGGAAAGAGGAAAGGGACTGAGAGTCCGCTGGGGCCCTCGGTATTACCACTCAGGAGGCAGCC	chr15:80780624-80780944
15	80780592	80780963	80780781	372	80779781	80781781	ENCFF896RCP.4	220163	81000944	81005788	+	TLNRD1	25160	80679684	80755621	+	ABHD17C	CEMIP	3	GACGCCACCATGGACAGCTCC,chr15,+,-4,0.8359	GACGCCACCATGGACAGCTCC	chr15	+	-4	0.8359	1442	1415	1414	-152641	-156086	-166159	chr15:80780774-80780794	CTAATCTTCTGATGTGTGAGCCAGTGCCTGGCTGCAGCCCCATACCAGGGACGGTGAGCCGGGGAGCGCGTCTCTCCATCCCTGCGGTCTGGAAAGTGATCCAGGGCGCGCCCGAGGGCGGGGAGCCGGCGGCTCTGCGTGCCCAGGCGCGACGCCACCATGGACAGCTCCCAGCCACTTCCTCCACTCGGGGTCTGTGGCCCTGGGTCTCCGGGGAAGTCGTGCGCTTTCTTCCCAGACCCAAGGCGTTGGGGCGCTGGGAAAGAGGAAAGGGACTGAGAGTCCGCTGGGGCCCTCGGTATTACCACTCAGGAGGCAGCC	chr15:80780624-80780944
15	80780582	80781002	80780783	421	80779783	80781783	ENCFF668YET.4	220161	81000944	81005788	+	TLNRD1	25162	80679684	80755621	+	ABHD17C	CEMIP	3	GACGCCACCATGGACAGCTCC,chr15,+,-2,0.8359	GACGCCACCATGGACAGCTCC	chr15	+	-2	0.8359	1442	1415	1414	-152641	-156086	-166159	chr15:80780774-80780794	CTAATCTTCTGATGTGTGAGCCAGTGCCTGGCTGCAGCCCCATACCAGGGACGGTGAGCCGGGGAGCGCGTCTCTCCATCCCTGCGGTCTGGAAAGTGATCCAGGGCGCGCCCGAGGGCGGGGAGCCGGCGGCTCTGCGTGCCCAGGCGCGACGCCACCATGGACAGCTCCCAGCCACTTCCTCCACTCGGGGTCTGTGGCCCTGGGTCTCCGGGGAAGTCGTGCGCTTTCTTCCCAGACCCAAGGCGTTGGGGCGCTGGGAAAGAGGAAAGGGACTGAGAGTCCGCTGGGGCCCTCGGTATTACCACTCAGGAGGCAGCC	chr15:80780624-80780944
15	80780666	80780891	80780783	226	80779783	80781783	ENCFF023ZUW.1	220161	81000944	81005788	+	TLNRD1	25162	80679684	80755621	+	ABHD17C	CEMIP	3	GACGCCACCATGGACAGCTCC,chr15,+,-2,0.8359	GACGCCACCATGGACAGCTCC	chr15	+	-2	0.8359	1442	1415	1414	-152641	-156086	-166159	chr15:80780774-80780794	CTAATCTTCTGATGTGTGAGCCAGTGCCTGGCTGCAGCCCCATACCAGGGACGGTGAGCCGGGGAGCGCGTCTCTCCATCCCTGCGGTCTGGAAAGTGATCCAGGGCGCGCCCGAGGGCGGGGAGCCGGCGGCTCTGCGTGCCCAGGCGCGACGCCACCATGGACAGCTCCCAGCCACTTCCTCCACTCGGGGTCTGTGGCCCTGGGTCTCCGGGGAAGTCGTGCGCTTTCTTCCCAGACCCAAGGCGTTGGGGCGCTGGGAAAGAGGAAAGGGACTGAGAGTCCGCTGGGGCCCTCGGTATTACCACTCAGGAGGCAGCC	chr15:80780624-80780944
15	80780609	80780957	80780784	349	80779784	80781784	ENCFF713ZPE.4	220160	81000944	81005788	+	TLNRD1	25163	80679684	80755621	+	ABHD17C	CEMIP	3	GACGCCACCATGGACAGCTCC,chr15,+,-1,0.8359	GACGCCACCATGGACAGCTCC	chr15	+	-1	0.8359	1442	1415	1414	-152641	-156086	-166159	chr15:80780774-80780794	CTAATCTTCTGATGTGTGAGCCAGTGCCTGGCTGCAGCCCCATACCAGGGACGGTGAGCCGGGGAGCGCGTCTCTCCATCCCTGCGGTCTGGAAAGTGATCCAGGGCGCGCCCGAGGGCGGGGAGCCGGCGGCTCTGCGTGCCCAGGCGCGACGCCACCATGGACAGCTCCCAGCCACTTCCTCCACTCGGGGTCTGTGGCCCTGGGTCTCCGGGGAAGTCGTGCGCTTTCTTCCCAGACCCAAGGCGTTGGGGCGCTGGGAAAGAGGAAAGGGACTGAGAGTCCGCTGGGGCCCTCGGTATTACCACTCAGGAGGCAGCC	chr15:80780624-80780944
15	80780505	80781040	80780785	536	80779785	80781785	ENCFF290ESJ.5	220159	81000944	81005788	+	TLNRD1	25164	80679684	80755621	+	ABHD17C	CEMIP	3	GACGCCACCATGGACAGCTCC,chr15,+,0,0.8359	GACGCCACCATGGACAGCTCC	chr15	+	0	0.8359	1442	1415	1414	-152641	-156086	-166159	chr15:80780774-80780794	CTAATCTTCTGATGTGTGAGCCAGTGCCTGGCTGCAGCCCCATACCAGGGACGGTGAGCCGGGGAGCGCGTCTCTCCATCCCTGCGGTCTGGAAAGTGATCCAGGGCGCGCCCGAGGGCGGGGAGCCGGCGGCTCTGCGTGCCCAGGCGCGACGCCACCATGGACAGCTCCCAGCCACTTCCTCCACTCGGGGTCTGTGGCCCTGGGTCTCCGGGGAAGTCGTGCGCTTTCTTCCCAGACCCAAGGCGTTGGGGCGCTGGGAAAGAGGAAAGGGACTGAGAGTCCGCTGGGGCCCTCGGTATTACCACTCAGGAGGCAGCC	chr15:80780624-80780944
15	80780693	80780876	80780786	184	80779786	80781786	ENCFF796YFZ.1	220158	81000944	81005788	+	TLNRD1	25165	80679684	80755621	+	ABHD17C	CEMIP	3	GACGCCACCATGGACAGCTCC,chr15,+,1,0.8359	GACGCCACCATGGACAGCTCC	chr15	+	1	0.8359	1442	1415	1414	-152641	-156086	-166159	chr15:80780774-80780794	CTAATCTTCTGATGTGTGAGCCAGTGCCTGGCTGCAGCCCCATACCAGGGACGGTGAGCCGGGGAGCGCGTCTCTCCATCCCTGCGGTCTGGAAAGTGATCCAGGGCGCGCCCGAGGGCGGGGAGCCGGCGGCTCTGCGTGCCCAGGCGCGACGCCACCATGGACAGCTCCCAGCCACTTCCTCCACTCGGGGTCTGTGGCCCTGGGTCTCCGGGGAAGTCGTGCGCTTTCTTCCCAGACCCAAGGCGTTGGGGCGCTGGGAAAGAGGAAAGGGACTGAGAGTCCGCTGGGGCCCTCGGTATTACCACTCAGGAGGCAGCC	chr15:80780624-80780944
15	80780610	80780938	80780787	329	80779787	80781787	ENCFF540FXB.6	220157	81000944	81005788	+	TLNRD1	25166	80679684	80755621	+	ABHD17C	CEMIP	3	GACGCCACCATGGACAGCTCC,chr15,+,2,0.8359	GACGCCACCATGGACAGCTCC	chr15	+	2	0.8359	1442	1415	1414	-152641	-156086	-166159	chr15:80780774-80780794	CTAATCTTCTGATGTGTGAGCCAGTGCCTGGCTGCAGCCCCATACCAGGGACGGTGAGCCGGGGAGCGCGTCTCTCCATCCCTGCGGTCTGGAAAGTGATCCAGGGCGCGCCCGAGGGCGGGGAGCCGGCGGCTCTGCGTGCCCAGGCGCGACGCCACCATGGACAGCTCCCAGCCACTTCCTCCACTCGGGGTCTGTGGCCCTGGGTCTCCGGGGAAGTCGTGCGCTTTCTTCCCAGACCCAAGGCGTTGGGGCGCTGGGAAAGAGGAAAGGGACTGAGAGTCCGCTGGGGCCCTCGGTATTACCACTCAGGAGGCAGCC	chr15:80780624-80780944
15	80780649	80780914	80780788	266	80779788	80781788	ENCFF274BBE.1	220156	81000944	81005788	+	TLNRD1	25167	80679684	80755621	+	ABHD17C	CEMIP	3	GACGCCACCATGGACAGCTCC,chr15,+,3,0.8359	GACGCCACCATGGACAGCTCC	chr15	+	3	0.8359	1442	1415	1414	-152641	-156086	-166159	chr15:80780774-80780794	CTAATCTTCTGATGTGTGAGCCAGTGCCTGGCTGCAGCCCCATACCAGGGACGGTGAGCCGGGGAGCGCGTCTCTCCATCCCTGCGGTCTGGAAAGTGATCCAGGGCGCGCCCGAGGGCGGGGAGCCGGCGGCTCTGCGTGCCCAGGCGCGACGCCACCATGGACAGCTCCCAGCCACTTCCTCCACTCGGGGTCTGTGGCCCTGGGTCTCCGGGGAAGTCGTGCGCTTTCTTCCCAGACCCAAGGCGTTGGGGCGCTGGGAAAGAGGAAAGGGACTGAGAGTCCGCTGGGGCCCTCGGTATTACCACTCAGGAGGCAGCC	chr15:80780624-80780944
15	80780623	80780933	80780789	311	80779789	80781789	ENCFF986RRJ.4	220155	81000944	81005788	+	TLNRD1	25168	80679684	80755621	+	ABHD17C	CEMIP	3	GACGCCACCATGGACAGCTCC,chr15,+,4,0.8359	GACGCCACCATGGACAGCTCC	chr15	+	4	0.8359	1442	1415	1414	-152641	-156086	-166159	chr15:80780774-80780794	CTAATCTTCTGATGTGTGAGCCAGTGCCTGGCTGCAGCCCCATACCAGGGACGGTGAGCCGGGGAGCGCGTCTCTCCATCCCTGCGGTCTGGAAAGTGATCCAGGGCGCGCCCGAGGGCGGGGAGCCGGCGGCTCTGCGTGCCCAGGCGCGACGCCACCATGGACAGCTCCCAGCCACTTCCTCCACTCGGGGTCTGTGGCCCTGGGTCTCCGGGGAAGTCGTGCGCTTTCTTCCCAGACCCAAGGCGTTGGGGCGCTGGGAAAGAGGAAAGGGACTGAGAGTCCGCTGGGGCCCTCGGTATTACCACTCAGGAGGCAGCC	chr15:80780624-80780944
15	80780712	80780843	80780791	132	80779791	80781791	ENCFF208NUB.1	220153	81000944	81005788	+	TLNRD1	25170	80679684	80755621	+	ABHD17C	CEMIP	3	GACGCCACCATGGACAGCTCC,chr15,+,6,0.8359	GACGCCACCATGGACAGCTCC	chr15	+	6	0.8359	1442	1415	1414	-152641	-156086	-166159	chr15:80780774-80780794	CTAATCTTCTGATGTGTGAGCCAGTGCCTGGCTGCAGCCCCATACCAGGGACGGTGAGCCGGGGAGCGCGTCTCTCCATCCCTGCGGTCTGGAAAGTGATCCAGGGCGCGCCCGAGGGCGGGGAGCCGGCGGCTCTGCGTGCCCAGGCGCGACGCCACCATGGACAGCTCCCAGCCACTTCCTCCACTCGGGGTCTGTGGCCCTGGGTCTCCGGGGAAGTCGTGCGCTTTCTTCCCAGACCCAAGGCGTTGGGGCGCTGGGAAAGAGGAAAGGGACTGAGAGTCCGCTGGGGCCCTCGGTATTACCACTCAGGAGGCAGCC	chr15:80780624-80780944
15	80780637	80780935	80780796	299	80779796	80781796	ENCFF403CAJ.3	220148	81000944	81005788	+	TLNRD1	25175	80679684	80755621	+	ABHD17C	CEMIP	3	GACGCCACCATGGACAGCTCC,chr15,+,11,0.8359	GACGCCACCATGGACAGCTCC	chr15	+	11	0.8359	1442	1415	1414	-152641	-156086	-166159	chr15:80780774-80780794	CTAATCTTCTGATGTGTGAGCCAGTGCCTGGCTGCAGCCCCATACCAGGGACGGTGAGCCGGGGAGCGCGTCTCTCCATCCCTGCGGTCTGGAAAGTGATCCAGGGCGCGCCCGAGGGCGGGGAGCCGGCGGCTCTGCGTGCCCAGGCGCGACGCCACCATGGACAGCTCCCAGCCACTTCCTCCACTCGGGGTCTGTGGCCCTGGGTCTCCGGGGAAGTCGTGCGCTTTCTTCCCAGACCCAAGGCGTTGGGGCGCTGGGAAAGAGGAAAGGGACTGAGAGTCCGCTGGGGCCCTCGGTATTACCACTCAGGAGGCAGCC	chr15:80780624-80780944
15	80780659	80780904	80780806	246	80779806	80781806	ENCFF313CII.1	220138	81000944	81005788	+	TLNRD1	25185	80679684	80755621	+	ABHD17C	CEMIP	3	GACGCCACCATGGACAGCTCC,chr15,+,21,0.8359	GACGCCACCATGGACAGCTCC	chr15	+	21	0.8359	1442	1415	1414	-152641	-156086	-166159	chr15:80780774-80780794	CTAATCTTCTGATGTGTGAGCCAGTGCCTGGCTGCAGCCCCATACCAGGGACGGTGAGCCGGGGAGCGCGTCTCTCCATCCCTGCGGTCTGGAAAGTGATCCAGGGCGCGCCCGAGGGCGGGGAGCCGGCGGCTCTGCGTGCCCAGGCGCGACGCCACCATGGACAGCTCCCAGCCACTTCCTCCACTCGGGGTCTGTGGCCCTGGGTCTCCGGGGAAGTCGTGCGCTTTCTTCCCAGACCCAAGGCGTTGGGGCGCTGGGAAAGAGGAAAGGGACTGAGAGTCCGCTGGGGCCCTCGGTATTACCACTCAGGAGGCAGCC	chr15:80780624-80780944
15	80780386	80781093	80780973	708	80779973	80781973	ENCFF779CWH.1	219971	81000944	81005788	+	TLNRD1	25352	80679684	80755621	+	ABHD17C	CEMIP	3	GACGCCACCATGGACAGCTCC,chr15,+,188,0.8359	GACGCCACCATGGACAGCTCC	chr15	+	188	0.8359	1442	1415	1414	-152641	-156086	-166159	chr15:80780774-80780794	CTAATCTTCTGATGTGTGAGCCAGTGCCTGGCTGCAGCCCCATACCAGGGACGGTGAGCCGGGGAGCGCGTCTCTCCATCCCTGCGGTCTGGAAAGTGATCCAGGGCGCGCCCGAGGGCGGGGAGCCGGCGGCTCTGCGTGCCCAGGCGCGACGCCACCATGGACAGCTCCCAGCCACTTCCTCCACTCGGGGTCTGTGGCCCTGGGTCTCCGGGGAAGTCGTGCGCTTTCTTCCCAGACCCAAGGCGTTGGGGCGCTGGGAAAGAGGAAAGGGACTGAGAGTCCGCTGGGGCCCTCGGTATTACCACTCAGGAGGCAGCC	chr15:80780624-80780944
15	80780333	80781087	80780986	755	80779986	80781986	ENCFF107EWI.1	219958	81000944	81005788	+	TLNRD1	25365	80679684	80755621	+	ABHD17C	CEMIP	3	GACGCCACCATGGACAGCTCC,chr15,+,201,0.8359	GACGCCACCATGGACAGCTCC	chr15	+	201	0.8359	1442	1415	1414	-152641	-156086	-166159	chr15:80780774-80780794	CTAATCTTCTGATGTGTGAGCCAGTGCCTGGCTGCAGCCCCATACCAGGGACGGTGAGCCGGGGAGCGCGTCTCTCCATCCCTGCGGTCTGGAAAGTGATCCAGGGCGCGCCCGAGGGCGGGGAGCCGGCGGCTCTGCGTGCCCAGGCGCGACGCCACCATGGACAGCTCCCAGCCACTTCCTCCACTCGGGGTCTGTGGCCCTGGGTCTCCGGGGAAGTCGTGCGCTTTCTTCCCAGACCCAAGGCGTTGGGGCGCTGGGAAAGAGGAAAGGGACTGAGAGTCCGCTGGGGCCCTCGGTATTACCACTCAGGAGGCAGCC	chr15:80780624-80780944
15	80780439	80781100	80780990	662	80779990	80781990	ENCFF706DRE.1	219954	81000944	81005788	+	TLNRD1	25369	80679684	80755621	+	ABHD17C	CEMIP	3	GACGCCACCATGGACAGCTCC,chr15,+,205,0.8359	GACGCCACCATGGACAGCTCC	chr15	+	205	0.8359	1442	1415	1414	-152641	-156086	-166159	chr15:80780774-80780794	CTAATCTTCTGATGTGTGAGCCAGTGCCTGGCTGCAGCCCCATACCAGGGACGGTGAGCCGGGGAGCGCGTCTCTCCATCCCTGCGGTCTGGAAAGTGATCCAGGGCGCGCCCGAGGGCGGGGAGCCGGCGGCTCTGCGTGCCCAGGCGCGACGCCACCATGGACAGCTCCCAGCCACTTCCTCCACTCGGGGTCTGTGGCCCTGGGTCTCCGGGGAAGTCGTGCGCTTTCTTCCCAGACCCAAGGCGTTGGGGCGCTGGGAAAGAGGAAAGGGACTGAGAGTCCGCTGGGGCCCTCGGTATTACCACTCAGGAGGCAGCC	chr15:80780624-80780944
15	80852591	80852847	80852719	257	80851719	80853719	ENCFF540FXB.1	148225	81000944	81005788	+	TLNRD1	93570	80946289	80989878	-	MESD	CEMIP	1	GCCAGGACCCTGGAGAACAGC,chr15,+,-9,0.82247	GCCAGGACCCTGGAGAACAGC	chr15	+	-9	0.82247	73385	73358	73357	-80698	-84143	-94216	chr15:80852717-80852737	CCTCTGCCATCATCTTCTTTCATACTGAAATGTGGTTTAAAATATATATATATATCATTTCTTCCCATTCAAAGAAGGGTTTATGCCTCTGCTTTCATGTCCCAACATACTTTGAGAGATAGTCTCACCCCCTCCCTTTTCCTCTTTTATGCCAGGACCCTGGAGAACAGCCAGGTAAGGTGGTGCTTATCTCATTTTCAGTCCTGAAGGAGGAGGAAGATCAAGTGTGTGCAGCGTTAAGTGTCTGGAAGGCGTTTATTTGATTTTCAGCTTGTCTTTGTTCCAACATGGATTGAATGGTAAATACAGGAAAGTAGCTCC	chr15:80852567-80852887
15	80852593	80852849	80852721	257	80851721	80853721	ENCFF403CAJ.1	148223	81000944	81005788	+	TLNRD1	93568	80946289	80989878	-	MESD	CEMIP	1	GCCAGGACCCTGGAGAACAGC,chr15,+,-7,0.82247	GCCAGGACCCTGGAGAACAGC	chr15	+	-7	0.82247	73385	73358	73357	-80698	-84143	-94216	chr15:80852717-80852737	CCTCTGCCATCATCTTCTTTCATACTGAAATGTGGTTTAAAATATATATATATATCATTTCTTCCCATTCAAAGAAGGGTTTATGCCTCTGCTTTCATGTCCCAACATACTTTGAGAGATAGTCTCACCCCCTCCCTTTTCCTCTTTTATGCCAGGACCCTGGAGAACAGCCAGGTAAGGTGGTGCTTATCTCATTTTCAGTCCTGAAGGAGGAGGAAGATCAAGTGTGTGCAGCGTTAAGTGTCTGGAAGGCGTTTATTTGATTTTCAGCTTGTCTTTGTTCCAACATGGATTGAATGGTAAATACAGGAAAGTAGCTCC	chr15:80852567-80852887
15	80779293	80779529	80779411	237	80778411	80780411	ENCFF986RRJ.2	221533	81000944	81005788	+	TLNRD1	23790	80679684	80755621	+	ABHD17C	CEMIP	8	GGCAGAACGCTGGCCAGGTCT,chr15,+,-954,0.7845	GGCAGAACGCTGGCCAGGTCT	chr15	+	-954	0.7845	1022	995	994	-153061	-156506	-166579	chr15:80780354-80780374	---	chr15:80780204-80780524
15	80779293	80779569	80779431	277	80778431	80780431	ENCFF668YET.3	221513	81000944	81005788	+	TLNRD1	23810	80679684	80755621	+	ABHD17C	CEMIP	8	GGCAGAACGCTGGCCAGGTCT,chr15,+,-934,0.7845	GGCAGAACGCTGGCCAGGTCT	chr15	+	-934	0.7845	1022	995	994	-153061	-156506	-166579	chr15:80780354-80780374	---	chr15:80780204-80780524
15	80779330	80779614	80779472	285	80778472	80780472	ENCFF713ZPE.1	221472	81000944	81005788	+	TLNRD1	23851	80679684	80755621	+	ABHD17C	CEMIP	8	GGCAGAACGCTGGCCAGGTCT,chr15,+,-893,0.7845	GGCAGAACGCTGGCCAGGTCT	chr15	+	-893	0.7845	1022	995	994	-153061	-156506	-166579	chr15:80780354-80780374	---	chr15:80780204-80780524
15	80779368	80779688	80779528	321	80778528	80780528	ENCFF896RCP.3	221416	81000944	81005788	+	TLNRD1	23907	80679684	80755621	+	ABHD17C	CEMIP	8	GGCAGAACGCTGGCCAGGTCT,chr15,+,-837,0.7845	GGCAGAACGCTGGCCAGGTCT	chr15	+	-837	0.7845	1022	995	994	-153061	-156506	-166579	chr15:80780354-80780374	TGCAATGTTAGATGAACCCGGGGGGCTCTGCTGATGTTTAGACTGAGACTCCAAACGTGGCATCGCTGGAAGAAGGTCTGGTGGTCCCTGGCAAAGGACGTCGGCTCCAAGAAAGGTCGCGTTAGGTTGTGAGGAAAGGCAGAGAGTCCTGGCAGAACGCTGGCCAGGTCTCCAGCTCGCCGCTCTGGGAACGAAGGCCAGTGACATTCTGGAATGGACCCCAAGGGATGCGTGTGCTCATGAGAGAGGAGCGCTGTGCGCCCTGGGTCCTCAGCCGCAGACACTCTCTGCGACAGCCGCTGTTCCCCAAGGGTCGGACGC	chr15:80780204-80780524
15	80779967	80780203	80780085	237	80779085	80781085	ENCFF986RRJ.3	220859	81000944	81005788	+	TLNRD1	24464	80679684	80755621	+	ABHD17C	CEMIP	7	GGCAGAACGCTGGCCAGGTCT,chr15,+,-280,0.7845	GGCAGAACGCTGGCCAGGTCT	chr15	+	-280	0.7845	1022	995	994	-153061	-156506	-166579	chr15:80780354-80780374	TGCAATGTTAGATGAACCCGGGGGGCTCTGCTGATGTTTAGACTGAGACTCCAAACGTGGCATCGCTGGAAGAAGGTCTGGTGGTCCCTGGCAAAGGACGTCGGCTCCAAGAAAGGTCGCGTTAGGTTGTGAGGAAAGGCAGAGAGTCCTGGCAGAACGCTGGCCAGGTCTCCAGCTCGCCGCTCTGGGAACGAAGGCCAGTGACATTCTGGAATGGACCCCAAGGGATGCGTGTGCTCATGAGAGAGGAGCGCTGTGCGCCCTGGGTCCTCAGCCGCAGACACTCTCTGCGACAGCCGCTGTTCCCCAAGGGTCGGACGC	chr15:80780204-80780524
15	80780200	80780484	80780342	285	80779342	80781342	ENCFF713ZPE.2	220602	81000944	81005788	+	TLNRD1	24721	80679684	80755621	+	ABHD17C	CEMIP	4	GGCAGAACGCTGGCCAGGTCT,chr15,+,-23,0.7845	GGCAGAACGCTGGCCAGGTCT	chr15	+	-23	0.7845	1022	995	994	-153061	-156506	-166579	chr15:80780354-80780374	TGCAATGTTAGATGAACCCGGGGGGCTCTGCTGATGTTTAGACTGAGACTCCAAACGTGGCATCGCTGGAAGAAGGTCTGGTGGTCCCTGGCAAAGGACGTCGGCTCCAAGAAAGGTCGCGTTAGGTTGTGAGGAAAGGCAGAGAGTCCTGGCAGAACGCTGGCCAGGTCTCCAGCTCGCCGCTCTGGGAACGAAGGCCAGTGACATTCTGGAATGGACCCCAAGGGATGCGTGTGCTCATGAGAGAGGAGCGCTGTGCGCCCTGGGTCCTCAGCCGCAGACACTCTCTGCGACAGCCGCTGTTCCCCAAGGGTCGGACGC	chr15:80780204-80780524
15	80780215	80780471	80780343	257	80779343	80781343	ENCFF403CAJ.2	220601	81000944	81005788	+	TLNRD1	24722	80679684	80755621	+	ABHD17C	CEMIP	4	GGCAGAACGCTGGCCAGGTCT,chr15,+,-22,0.7845	GGCAGAACGCTGGCCAGGTCT	chr15	+	-22	0.7845	1022	995	994	-153061	-156506	-166579	chr15:80780354-80780374	TGCAATGTTAGATGAACCCGGGGGGCTCTGCTGATGTTTAGACTGAGACTCCAAACGTGGCATCGCTGGAAGAAGGTCTGGTGGTCCCTGGCAAAGGACGTCGGCTCCAAGAAAGGTCGCGTTAGGTTGTGAGGAAAGGCAGAGAGTCCTGGCAGAACGCTGGCCAGGTCTCCAGCTCGCCGCTCTGGGAACGAAGGCCAGTGACATTCTGGAATGGACCCCAAGGGATGCGTGTGCTCATGAGAGAGGAGCGCTGTGCGCCCTGGGTCCTCAGCCGCAGACACTCTCTGCGACAGCCGCTGTTCCCCAAGGGTCGGACGC	chr15:80780204-80780524
15	80780273	80780509	80780347	237	80779347	80781347	ENCFF668YET.2	220597	81000944	81005788	+	TLNRD1	24726	80679684	80755621	+	ABHD17C	CEMIP	4	GGCAGAACGCTGGCCAGGTCT,chr15,+,-18,0.7845	GGCAGAACGCTGGCCAGGTCT	chr15	+	-18	0.7845	1022	995	994	-153061	-156506	-166579	chr15:80780354-80780374	TGCAATGTTAGATGAACCCGGGGGGCTCTGCTGATGTTTAGACTGAGACTCCAAACGTGGCATCGCTGGAAGAAGGTCTGGTGGTCCCTGGCAAAGGACGTCGGCTCCAAGAAAGGTCGCGTTAGGTTGTGAGGAAAGGCAGAGAGTCCTGGCAGAACGCTGGCCAGGTCTCCAGCTCGCCGCTCTGGGAACGAAGGCCAGTGACATTCTGGAATGGACCCCAAGGGATGCGTGTGCTCATGAGAGAGGAGCGCTGTGCGCCCTGGGTCCTCAGCCGCAGACACTCTCTGCGACAGCCGCTGTTCCCCAAGGGTCGGACGC	chr15:80780204-80780524
15	80780301	80780413	80780363	113	80779363	80781363	ENCFF540FXB.5	220581	81000944	81005788	+	TLNRD1	24742	80679684	80755621	+	ABHD17C	CEMIP	4	GGCAGAACGCTGGCCAGGTCT,chr15,+,-2,0.7845	GGCAGAACGCTGGCCAGGTCT	chr15	+	-2	0.7845	1022	995	994	-153061	-156506	-166579	chr15:80780354-80780374	TGCAATGTTAGATGAACCCGGGGGGCTCTGCTGATGTTTAGACTGAGACTCCAAACGTGGCATCGCTGGAAGAAGGTCTGGTGGTCCCTGGCAAAGGACGTCGGCTCCAAGAAAGGTCGCGTTAGGTTGTGAGGAAAGGCAGAGAGTCCTGGCAGAACGCTGGCCAGGTCTCCAGCTCGCCGCTCTGGGAACGAAGGCCAGTGACATTCTGGAATGGACCCCAAGGGATGCGTGTGCTCATGAGAGAGGAGCGCTGTGCGCCCTGGGTCCTCAGCCGCAGACACTCTCTGCGACAGCCGCTGTTCCCCAAGGGTCGGACGC	chr15:80780204-80780524
15	80780267	80780503	80780385	237	80779385	80781385	ENCFF986RRJ.1	220559	81000944	81005788	+	TLNRD1	24764	80679684	80755621	+	ABHD17C	CEMIP	4	GGCAGAACGCTGGCCAGGTCT,chr15,+,20,0.7845	GGCAGAACGCTGGCCAGGTCT	chr15	+	20	0.7845	1022	995	994	-153061	-156506	-166579	chr15:80780354-80780374	TGCAATGTTAGATGAACCCGGGGGGCTCTGCTGATGTTTAGACTGAGACTCCAAACGTGGCATCGCTGGAAGAAGGTCTGGTGGTCCCTGGCAAAGGACGTCGGCTCCAAGAAAGGTCGCGTTAGGTTGTGAGGAAAGGCAGAGAGTCCTGGCAGAACGCTGGCCAGGTCTCCAGCTCGCCGCTCTGGGAACGAAGGCCAGTGACATTCTGGAATGGACCCCAAGGGATGCGTGTGCTCATGAGAGAGGAGCGCTGTGCGCCCTGGGTCCTCAGCCGCAGACACTCTCTGCGACAGCCGCTGTTCCCCAAGGGTCGGACGC	chr15:80780204-80780524
15	80780439	80781100	80780764	662	80779764	80781764	ENCFF706DRE.2	220180	81000944	81005788	+	TLNRD1	25143	80679684	80755621	+	ABHD17C	CEMIP	3	GGCAGAACGCTGGCCAGGTCT,chr15,+,399,0.7845	GGCAGAACGCTGGCCAGGTCT	chr15	+	399	0.7845	1022	995	994	-153061	-156506	-166579	chr15:80780354-80780374	TGCAATGTTAGATGAACCCGGGGGGCTCTGCTGATGTTTAGACTGAGACTCCAAACGTGGCATCGCTGGAAGAAGGTCTGGTGGTCCCTGGCAAAGGACGTCGGCTCCAAGAAAGGTCGCGTTAGGTTGTGAGGAAAGGCAGAGAGTCCTGGCAGAACGCTGGCCAGGTCTCCAGCTCGCCGCTCTGGGAACGAAGGCCAGTGACATTCTGGAATGGACCCCAAGGGATGCGTGTGCTCATGAGAGAGGAGCGCTGTGCGCCCTGGGTCCTCAGCCGCAGACACTCTCTGCGACAGCCGCTGTTCCCCAAGGGTCGGACGC	chr15:80780204-80780524
15	80780386	80781093	80780769	708	80779769	80781769	ENCFF779CWH.2	220175	81000944	81005788	+	TLNRD1	25148	80679684	80755621	+	ABHD17C	CEMIP	3	GGCAGAACGCTGGCCAGGTCT,chr15,+,404,0.7845	GGCAGAACGCTGGCCAGGTCT	chr15	+	404	0.7845	1022	995	994	-153061	-156506	-166579	chr15:80780354-80780374	TGCAATGTTAGATGAACCCGGGGGGCTCTGCTGATGTTTAGACTGAGACTCCAAACGTGGCATCGCTGGAAGAAGGTCTGGTGGTCCCTGGCAAAGGACGTCGGCTCCAAGAAAGGTCGCGTTAGGTTGTGAGGAAAGGCAGAGAGTCCTGGCAGAACGCTGGCCAGGTCTCCAGCTCGCCGCTCTGGGAACGAAGGCCAGTGACATTCTGGAATGGACCCCAAGGGATGCGTGTGCTCATGAGAGAGGAGCGCTGTGCGCCCTGGGTCCTCAGCCGCAGACACTCTCTGCGACAGCCGCTGTTCCCCAAGGGTCGGACGC	chr15:80780204-80780524
15	80780333	80781087	80780773	755	80779773	80781773	ENCFF107EWI.2	220171	81000944	81005788	+	TLNRD1	25152	80679684	80755621	+	ABHD17C	CEMIP	3	GGCAGAACGCTGGCCAGGTCT,chr15,+,408,0.7845	GGCAGAACGCTGGCCAGGTCT	chr15	+	408	0.7845	1022	995	994	-153061	-156506	-166579	chr15:80780354-80780374	TGCAATGTTAGATGAACCCGGGGGGCTCTGCTGATGTTTAGACTGAGACTCCAAACGTGGCATCGCTGGAAGAAGGTCTGGTGGTCCCTGGCAAAGGACGTCGGCTCCAAGAAAGGTCGCGTTAGGTTGTGAGGAAAGGCAGAGAGTCCTGGCAGAACGCTGGCCAGGTCTCCAGCTCGCCGCTCTGGGAACGAAGGCCAGTGACATTCTGGAATGGACCCCAAGGGATGCGTGTGCTCATGAGAGAGGAGCGCTGTGCGCCCTGGGTCCTCAGCCGCAGACACTCTCTGCGACAGCCGCTGTTCCCCAAGGGTCGGACGC	chr15:80780204-80780524
15	80780599	80780937	80780778	339	80779778	80781778	ENCFF669XCW.5	220166	81000944	81005788	+	TLNRD1	25157	80679684	80755621	+	ABHD17C	CEMIP	3	GGCAGAACGCTGGCCAGGTCT,chr15,+,413,0.7845	GGCAGAACGCTGGCCAGGTCT	chr15	+	413	0.7845	1022	995	994	-153061	-156506	-166579	chr15:80780354-80780374	TGCAATGTTAGATGAACCCGGGGGGCTCTGCTGATGTTTAGACTGAGACTCCAAACGTGGCATCGCTGGAAGAAGGTCTGGTGGTCCCTGGCAAAGGACGTCGGCTCCAAGAAAGGTCGCGTTAGGTTGTGAGGAAAGGCAGAGAGTCCTGGCAGAACGCTGGCCAGGTCTCCAGCTCGCCGCTCTGGGAACGAAGGCCAGTGACATTCTGGAATGGACCCCAAGGGATGCGTGTGCTCATGAGAGAGGAGCGCTGTGCGCCCTGGGTCCTCAGCCGCAGACACTCTCTGCGACAGCCGCTGTTCCCCAAGGGTCGGACGC	chr15:80780204-80780524
15	80780592	80780963	80780781	372	80779781	80781781	ENCFF896RCP.4	220163	81000944	81005788	+	TLNRD1	25160	80679684	80755621	+	ABHD17C	CEMIP	3	GGCAGAACGCTGGCCAGGTCT,chr15,+,416,0.7845	GGCAGAACGCTGGCCAGGTCT	chr15	+	416	0.7845	1022	995	994	-153061	-156506	-166579	chr15:80780354-80780374	TGCAATGTTAGATGAACCCGGGGGGCTCTGCTGATGTTTAGACTGAGACTCCAAACGTGGCATCGCTGGAAGAAGGTCTGGTGGTCCCTGGCAAAGGACGTCGGCTCCAAGAAAGGTCGCGTTAGGTTGTGAGGAAAGGCAGAGAGTCCTGGCAGAACGCTGGCCAGGTCTCCAGCTCGCCGCTCTGGGAACGAAGGCCAGTGACATTCTGGAATGGACCCCAAGGGATGCGTGTGCTCATGAGAGAGGAGCGCTGTGCGCCCTGGGTCCTCAGCCGCAGACACTCTCTGCGACAGCCGCTGTTCCCCAAGGGTCGGACGC	chr15:80780204-80780524
15	80780582	80781002	80780783	421	80779783	80781783	ENCFF668YET.4	220161	81000944	81005788	+	TLNRD1	25162	80679684	80755621	+	ABHD17C	CEMIP	3	GGCAGAACGCTGGCCAGGTCT,chr15,+,418,0.7845	GGCAGAACGCTGGCCAGGTCT	chr15	+	418	0.7845	1022	995	994	-153061	-156506	-166579	chr15:80780354-80780374	TGCAATGTTAGATGAACCCGGGGGGCTCTGCTGATGTTTAGACTGAGACTCCAAACGTGGCATCGCTGGAAGAAGGTCTGGTGGTCCCTGGCAAAGGACGTCGGCTCCAAGAAAGGTCGCGTTAGGTTGTGAGGAAAGGCAGAGAGTCCTGGCAGAACGCTGGCCAGGTCTCCAGCTCGCCGCTCTGGGAACGAAGGCCAGTGACATTCTGGAATGGACCCCAAGGGATGCGTGTGCTCATGAGAGAGGAGCGCTGTGCGCCCTGGGTCCTCAGCCGCAGACACTCTCTGCGACAGCCGCTGTTCCCCAAGGGTCGGACGC	chr15:80780204-80780524
15	80780666	80780891	80780783	226	80779783	80781783	ENCFF023ZUW.1	220161	81000944	81005788	+	TLNRD1	25162	80679684	80755621	+	ABHD17C	CEMIP	3	GGCAGAACGCTGGCCAGGTCT,chr15,+,418,0.7845	GGCAGAACGCTGGCCAGGTCT	chr15	+	418	0.7845	1022	995	994	-153061	-156506	-166579	chr15:80780354-80780374	TGCAATGTTAGATGAACCCGGGGGGCTCTGCTGATGTTTAGACTGAGACTCCAAACGTGGCATCGCTGGAAGAAGGTCTGGTGGTCCCTGGCAAAGGACGTCGGCTCCAAGAAAGGTCGCGTTAGGTTGTGAGGAAAGGCAGAGAGTCCTGGCAGAACGCTGGCCAGGTCTCCAGCTCGCCGCTCTGGGAACGAAGGCCAGTGACATTCTGGAATGGACCCCAAGGGATGCGTGTGCTCATGAGAGAGGAGCGCTGTGCGCCCTGGGTCCTCAGCCGCAGACACTCTCTGCGACAGCCGCTGTTCCCCAAGGGTCGGACGC	chr15:80780204-80780524
15	80780609	80780957	80780784	349	80779784	80781784	ENCFF713ZPE.4	220160	81000944	81005788	+	TLNRD1	25163	80679684	80755621	+	ABHD17C	CEMIP	3	GGCAGAACGCTGGCCAGGTCT,chr15,+,419,0.7845	GGCAGAACGCTGGCCAGGTCT	chr15	+	419	0.7845	1022	995	994	-153061	-156506	-166579	chr15:80780354-80780374	TGCAATGTTAGATGAACCCGGGGGGCTCTGCTGATGTTTAGACTGAGACTCCAAACGTGGCATCGCTGGAAGAAGGTCTGGTGGTCCCTGGCAAAGGACGTCGGCTCCAAGAAAGGTCGCGTTAGGTTGTGAGGAAAGGCAGAGAGTCCTGGCAGAACGCTGGCCAGGTCTCCAGCTCGCCGCTCTGGGAACGAAGGCCAGTGACATTCTGGAATGGACCCCAAGGGATGCGTGTGCTCATGAGAGAGGAGCGCTGTGCGCCCTGGGTCCTCAGCCGCAGACACTCTCTGCGACAGCCGCTGTTCCCCAAGGGTCGGACGC	chr15:80780204-80780524
15	80780505	80781040	80780785	536	80779785	80781785	ENCFF290ESJ.5	220159	81000944	81005788	+	TLNRD1	25164	80679684	80755621	+	ABHD17C	CEMIP	3	GGCAGAACGCTGGCCAGGTCT,chr15,+,420,0.7845	GGCAGAACGCTGGCCAGGTCT	chr15	+	420	0.7845	1022	995	994	-153061	-156506	-166579	chr15:80780354-80780374	TGCAATGTTAGATGAACCCGGGGGGCTCTGCTGATGTTTAGACTGAGACTCCAAACGTGGCATCGCTGGAAGAAGGTCTGGTGGTCCCTGGCAAAGGACGTCGGCTCCAAGAAAGGTCGCGTTAGGTTGTGAGGAAAGGCAGAGAGTCCTGGCAGAACGCTGGCCAGGTCTCCAGCTCGCCGCTCTGGGAACGAAGGCCAGTGACATTCTGGAATGGACCCCAAGGGATGCGTGTGCTCATGAGAGAGGAGCGCTGTGCGCCCTGGGTCCTCAGCCGCAGACACTCTCTGCGACAGCCGCTGTTCCCCAAGGGTCGGACGC	chr15:80780204-80780524
15	80780693	80780876	80780786	184	80779786	80781786	ENCFF796YFZ.1	220158	81000944	81005788	+	TLNRD1	25165	80679684	80755621	+	ABHD17C	CEMIP	3	GGCAGAACGCTGGCCAGGTCT,chr15,+,421,0.7845	GGCAGAACGCTGGCCAGGTCT	chr15	+	421	0.7845	1022	995	994	-153061	-156506	-166579	chr15:80780354-80780374	TGCAATGTTAGATGAACCCGGGGGGCTCTGCTGATGTTTAGACTGAGACTCCAAACGTGGCATCGCTGGAAGAAGGTCTGGTGGTCCCTGGCAAAGGACGTCGGCTCCAAGAAAGGTCGCGTTAGGTTGTGAGGAAAGGCAGAGAGTCCTGGCAGAACGCTGGCCAGGTCTCCAGCTCGCCGCTCTGGGAACGAAGGCCAGTGACATTCTGGAATGGACCCCAAGGGATGCGTGTGCTCATGAGAGAGGAGCGCTGTGCGCCCTGGGTCCTCAGCCGCAGACACTCTCTGCGACAGCCGCTGTTCCCCAAGGGTCGGACGC	chr15:80780204-80780524
15	80780610	80780938	80780787	329	80779787	80781787	ENCFF540FXB.6	220157	81000944	81005788	+	TLNRD1	25166	80679684	80755621	+	ABHD17C	CEMIP	3	GGCAGAACGCTGGCCAGGTCT,chr15,+,422,0.7845	GGCAGAACGCTGGCCAGGTCT	chr15	+	422	0.7845	1022	995	994	-153061	-156506	-166579	chr15:80780354-80780374	TGCAATGTTAGATGAACCCGGGGGGCTCTGCTGATGTTTAGACTGAGACTCCAAACGTGGCATCGCTGGAAGAAGGTCTGGTGGTCCCTGGCAAAGGACGTCGGCTCCAAGAAAGGTCGCGTTAGGTTGTGAGGAAAGGCAGAGAGTCCTGGCAGAACGCTGGCCAGGTCTCCAGCTCGCCGCTCTGGGAACGAAGGCCAGTGACATTCTGGAATGGACCCCAAGGGATGCGTGTGCTCATGAGAGAGGAGCGCTGTGCGCCCTGGGTCCTCAGCCGCAGACACTCTCTGCGACAGCCGCTGTTCCCCAAGGGTCGGACGC	chr15:80780204-80780524
15	80780649	80780914	80780788	266	80779788	80781788	ENCFF274BBE.1	220156	81000944	81005788	+	TLNRD1	25167	80679684	80755621	+	ABHD17C	CEMIP	3	GGCAGAACGCTGGCCAGGTCT,chr15,+,423,0.7845	GGCAGAACGCTGGCCAGGTCT	chr15	+	423	0.7845	1022	995	994	-153061	-156506	-166579	chr15:80780354-80780374	TGCAATGTTAGATGAACCCGGGGGGCTCTGCTGATGTTTAGACTGAGACTCCAAACGTGGCATCGCTGGAAGAAGGTCTGGTGGTCCCTGGCAAAGGACGTCGGCTCCAAGAAAGGTCGCGTTAGGTTGTGAGGAAAGGCAGAGAGTCCTGGCAGAACGCTGGCCAGGTCTCCAGCTCGCCGCTCTGGGAACGAAGGCCAGTGACATTCTGGAATGGACCCCAAGGGATGCGTGTGCTCATGAGAGAGGAGCGCTGTGCGCCCTGGGTCCTCAGCCGCAGACACTCTCTGCGACAGCCGCTGTTCCCCAAGGGTCGGACGC	chr15:80780204-80780524
15	80780623	80780933	80780789	311	80779789	80781789	ENCFF986RRJ.4	220155	81000944	81005788	+	TLNRD1	25168	80679684	80755621	+	ABHD17C	CEMIP	3	GGCAGAACGCTGGCCAGGTCT,chr15,+,424,0.7845	GGCAGAACGCTGGCCAGGTCT	chr15	+	424	0.7845	1022	995	994	-153061	-156506	-166579	chr15:80780354-80780374	TGCAATGTTAGATGAACCCGGGGGGCTCTGCTGATGTTTAGACTGAGACTCCAAACGTGGCATCGCTGGAAGAAGGTCTGGTGGTCCCTGGCAAAGGACGTCGGCTCCAAGAAAGGTCGCGTTAGGTTGTGAGGAAAGGCAGAGAGTCCTGGCAGAACGCTGGCCAGGTCTCCAGCTCGCCGCTCTGGGAACGAAGGCCAGTGACATTCTGGAATGGACCCCAAGGGATGCGTGTGCTCATGAGAGAGGAGCGCTGTGCGCCCTGGGTCCTCAGCCGCAGACACTCTCTGCGACAGCCGCTGTTCCCCAAGGGTCGGACGC	chr15:80780204-80780524
15	80780712	80780843	80780791	132	80779791	80781791	ENCFF208NUB.1	220153	81000944	81005788	+	TLNRD1	25170	80679684	80755621	+	ABHD17C	CEMIP	3	GGCAGAACGCTGGCCAGGTCT,chr15,+,426,0.7845	GGCAGAACGCTGGCCAGGTCT	chr15	+	426	0.7845	1022	995	994	-153061	-156506	-166579	chr15:80780354-80780374	TGCAATGTTAGATGAACCCGGGGGGCTCTGCTGATGTTTAGACTGAGACTCCAAACGTGGCATCGCTGGAAGAAGGTCTGGTGGTCCCTGGCAAAGGACGTCGGCTCCAAGAAAGGTCGCGTTAGGTTGTGAGGAAAGGCAGAGAGTCCTGGCAGAACGCTGGCCAGGTCTCCAGCTCGCCGCTCTGGGAACGAAGGCCAGTGACATTCTGGAATGGACCCCAAGGGATGCGTGTGCTCATGAGAGAGGAGCGCTGTGCGCCCTGGGTCCTCAGCCGCAGACACTCTCTGCGACAGCCGCTGTTCCCCAAGGGTCGGACGC	chr15:80780204-80780524
15	80780637	80780935	80780796	299	80779796	80781796	ENCFF403CAJ.3	220148	81000944	81005788	+	TLNRD1	25175	80679684	80755621	+	ABHD17C	CEMIP	3	GGCAGAACGCTGGCCAGGTCT,chr15,+,431,0.7845	GGCAGAACGCTGGCCAGGTCT	chr15	+	431	0.7845	1022	995	994	-153061	-156506	-166579	chr15:80780354-80780374	TGCAATGTTAGATGAACCCGGGGGGCTCTGCTGATGTTTAGACTGAGACTCCAAACGTGGCATCGCTGGAAGAAGGTCTGGTGGTCCCTGGCAAAGGACGTCGGCTCCAAGAAAGGTCGCGTTAGGTTGTGAGGAAAGGCAGAGAGTCCTGGCAGAACGCTGGCCAGGTCTCCAGCTCGCCGCTCTGGGAACGAAGGCCAGTGACATTCTGGAATGGACCCCAAGGGATGCGTGTGCTCATGAGAGAGGAGCGCTGTGCGCCCTGGGTCCTCAGCCGCAGACACTCTCTGCGACAGCCGCTGTTCCCCAAGGGTCGGACGC	chr15:80780204-80780524
15	80780659	80780904	80780806	246	80779806	80781806	ENCFF313CII.1	220138	81000944	81005788	+	TLNRD1	25185	80679684	80755621	+	ABHD17C	CEMIP	3	GGCAGAACGCTGGCCAGGTCT,chr15,+,441,0.7845	GGCAGAACGCTGGCCAGGTCT	chr15	+	441	0.7845	1022	995	994	-153061	-156506	-166579	chr15:80780354-80780374	TGCAATGTTAGATGAACCCGGGGGGCTCTGCTGATGTTTAGACTGAGACTCCAAACGTGGCATCGCTGGAAGAAGGTCTGGTGGTCCCTGGCAAAGGACGTCGGCTCCAAGAAAGGTCGCGTTAGGTTGTGAGGAAAGGCAGAGAGTCCTGGCAGAACGCTGGCCAGGTCTCCAGCTCGCCGCTCTGGGAACGAAGGCCAGTGACATTCTGGAATGGACCCCAAGGGATGCGTGTGCTCATGAGAGAGGAGCGCTGTGCGCCCTGGGTCCTCAGCCGCAGACACTCTCTGCGACAGCCGCTGTTCCCCAAGGGTCGGACGC	chr15:80780204-80780524
15	80780386	80781093	80780973	708	80779973	80781973	ENCFF779CWH.1	219971	81000944	81005788	+	TLNRD1	25352	80679684	80755621	+	ABHD17C	CEMIP	3	GGCAGAACGCTGGCCAGGTCT,chr15,+,608,0.7845	GGCAGAACGCTGGCCAGGTCT	chr15	+	608	0.7845	1022	995	994	-153061	-156506	-166579	chr15:80780354-80780374	TGCAATGTTAGATGAACCCGGGGGGCTCTGCTGATGTTTAGACTGAGACTCCAAACGTGGCATCGCTGGAAGAAGGTCTGGTGGTCCCTGGCAAAGGACGTCGGCTCCAAGAAAGGTCGCGTTAGGTTGTGAGGAAAGGCAGAGAGTCCTGGCAGAACGCTGGCCAGGTCTCCAGCTCGCCGCTCTGGGAACGAAGGCCAGTGACATTCTGGAATGGACCCCAAGGGATGCGTGTGCTCATGAGAGAGGAGCGCTGTGCGCCCTGGGTCCTCAGCCGCAGACACTCTCTGCGACAGCCGCTGTTCCCCAAGGGTCGGACGC	chr15:80780204-80780524
15	80780333	80781087	80780986	755	80779986	80781986	ENCFF107EWI.1	219958	81000944	81005788	+	TLNRD1	25365	80679684	80755621	+	ABHD17C	CEMIP	3	GGCAGAACGCTGGCCAGGTCT,chr15,+,621,0.7845	GGCAGAACGCTGGCCAGGTCT	chr15	+	621	0.7845	1022	995	994	-153061	-156506	-166579	chr15:80780354-80780374	TGCAATGTTAGATGAACCCGGGGGGCTCTGCTGATGTTTAGACTGAGACTCCAAACGTGGCATCGCTGGAAGAAGGTCTGGTGGTCCCTGGCAAAGGACGTCGGCTCCAAGAAAGGTCGCGTTAGGTTGTGAGGAAAGGCAGAGAGTCCTGGCAGAACGCTGGCCAGGTCTCCAGCTCGCCGCTCTGGGAACGAAGGCCAGTGACATTCTGGAATGGACCCCAAGGGATGCGTGTGCTCATGAGAGAGGAGCGCTGTGCGCCCTGGGTCCTCAGCCGCAGACACTCTCTGCGACAGCCGCTGTTCCCCAAGGGTCGGACGC	chr15:80780204-80780524
15	80780439	80781100	80780990	662	80779990	80781990	ENCFF706DRE.1	219954	81000944	81005788	+	TLNRD1	25369	80679684	80755621	+	ABHD17C	CEMIP	3	GGCAGAACGCTGGCCAGGTCT,chr15,+,625,0.7845	GGCAGAACGCTGGCCAGGTCT	chr15	+	625	0.7845	1022	995	994	-153061	-156506	-166579	chr15:80780354-80780374	TGCAATGTTAGATGAACCCGGGGGGCTCTGCTGATGTTTAGACTGAGACTCCAAACGTGGCATCGCTGGAAGAAGGTCTGGTGGTCCCTGGCAAAGGACGTCGGCTCCAAGAAAGGTCGCGTTAGGTTGTGAGGAAAGGCAGAGAGTCCTGGCAGAACGCTGGCCAGGTCTCCAGCTCGCCGCTCTGGGAACGAAGGCCAGTGACATTCTGGAATGGACCCCAAGGGATGCGTGTGCTCATGAGAGAGGAGCGCTGTGCGCCCTGGGTCCTCAGCCGCAGACACTCTCTGCGACAGCCGCTGTTCCCCAAGGGTCGGACGC	chr15:80780204-80780524
15	80778335	80778655	80778495	321	80777495	80779495	ENCFF896RCP.2	848	80779343	80951776	+	CEMIP	22874	80679684	80755621	+	ABHD17C	---	7	GTGAGGACTGGGGAGAGGGGC,chr15,+,653,0.78307	GTGAGGACTGGGGAGAGGGGC	chr15	+	653	0.78307	-1501	-1528	-1529	-155584	-159029	-169102	chr15:80777831-80777851	CTGCATGTCGTGCCAAGCCAGGCTGATTCAAGGTCGACCTTTCTCCATTTGGGCCAAATGCCCAGCACCCCCAAACCCCTAACACACAACTCTTTGTGGGTCTGGTTTCTGGGAGCTCCTTAAGGAAGAAAAACATAAACAGGAATCATGGTGAGGACTGGGGAGAGGGGCCCTGGGTCGGGGGGGCTCCATTTTATTCGGCTGGAAAGAAAAGGTTGGGGAGGAGGGCTTGCCATTGGATCCAGTTCATTACTTCCCAATAAATCAAAGAAGGGCTGAGAATCCTGACCACCACCCCCAGTAAGGATCAAGTTCCGCTTT	chr15:80777681-80778001
15	80839270	80839560	80839415	291	80838415	80840415	ENCFF669XCW.4	161529	81000944	81005788	+	TLNRD1	83794	80679684	80755621	+	ABHD17C	CEMIP	3	TGCAGGACCCAGGCCTGCTGA,chr15,-,950,0.76914	TGCAGGACCCAGGCCTGCTGA	chr15	-	950	0.76914	59122	59095	59094	-94961	-98406	-108479	chr15:80838454-80838474	---	chr15:80838304-80838624
15	80925612	80925868	80925740	257	80924740	80926740	ENCFF540FXB.4	75204	81000944	81005788	+	TLNRD1	20549	80946289	80989878	-	MESD	CEMIP	3	AGCACAACCATGGGGAGGGCA,chr15,-,130,0.75143	AGCACAACCATGGGGAGGGCA	chr15	-	130	0.75143	146267	146240	146239	-7816	-11261	-21334	chr15:80925599-80925619	CCGCTCTGACTCACCGGCAGCTGTCCAGCCACACATCCCCGCCGCGCAGCCAGGCCCCGTGGTCCTGGTTCTTGTAGGCAATGAAGTGTCTGATGATGGCCGGCTCCCGGGGCTTCAGCGGGTCGGCGTCCTGGTGAGGGCTGTATCTGCAGCACAACCATGGGGAGGGCACAGGTGGCGGTGTTGGGGGCACGCCTCTGCTGACTCCCTTCTGGGCTCTGTGAGCCTCTCTCTACTCACAGTGCCCAGGAAGGCATTGACTGAACAGAAACCCATTCGCATTGCCTGGGCTCTTGAATGAACTTTCTGAGTTCATCACAG	chr15:80925449-80925769
15	80839270	80839560	80839415	291	80838415	80840415	ENCFF669XCW.4	161529	81000944	81005788	+	TLNRD1	83794	80679684	80755621	+	ABHD17C	CEMIP	3	TTCAGGCCGCTGGGCAGGGGC,chr15,-,238,0.74864	TTCAGGCCGCTGGGCAGGGGC	chr15	-	238	0.74864	59834	59807	59806	-94249	-97694	-107767	chr15:80839166-80839186	ATTAAACACACACACACACACACACACACACACACACACACACACACTCACGGCCTTGACTCCACAGCCTTCACTCCTGACTGGACCTCCTCTGAACAGAGGCTTCCTGTGCTATGGAATGCGATTCCTGCTGGCTGAGGAGAAGTGGCTTTCAGGCCGCTGGGCAGGGGCGCCTCTTACTTCACTGAGTGTGGCTGCCACCACTTCAGCAGCTTCTCCTCCTCTCCTGCTACCCCGAACACCTCAACCCCAGCCTGAGTCCCGCTGCCTCTATTTCCTGTTACCTCAGAGGGCTCAGCTGCCAACCAAGACGCCTGCGGG	chr15:80839016-80839336
15	80778335	80778655	80778495	321	80777495	80779495	ENCFF896RCP.2	848	80779343	80951776	+	CEMIP	22874	80679684	80755621	+	ABHD17C	---	7	CGGCGGACCGCGGAGAGCAAG,chr15,-,-569,0.74276	CGGCGGACCGCGGAGAGCAAG	chr15	-	-569	0.74276	-279	-306	-307	-154362	-157807	-167880	chr15:80779053-80779073	GCGGGGGCCCTGTGCCCGGGCCGGACCGGGGCGGGCTCTGGCGGCGGCTCTGGGAGACGCAGACCTGAGCCCGCGGAGCCCGGGTGCGCAGAGTCCCGCCCGCAGCAGCCAGGTGAGGGCGCTGGAGGCCAGGACTCGGTGGAGCGGCCGCGGCGGACCGCGGAGAGCAAGTCCCCGGGCCTCCAAGGAGCCAGGGTCGCCCGTGCCCCGCTCGCGCCCCGGGGCGCCCTCCGAGGCAAAGAGGCAGTGGAGGACAGGAGAAAAGGTCTGCGCCTGCCACAGAATCGCCGCGAGTCGGGGTCCCAGGCTAAGTCTCAGGAT	chr15:80778903-80779223
15	80778971	80779255	80779113	285	80778113	80780113	ENCFF713ZPE.3	230	80779343	80951776	+	CEMIP	23492	80679684	80755621	+	ABHD17C	---	7	CGGCGGACCGCGGAGAGCAAG,chr15,-,49,0.74276	CGGCGGACCGCGGAGAGCAAG	chr15	-	49	0.74276	-279	-306	-307	-154362	-157807	-167880	chr15:80779053-80779073	GCGGGGGCCCTGTGCCCGGGCCGGACCGGGGCGGGCTCTGGCGGCGGCTCTGGGAGACGCAGACCTGAGCCCGCGGAGCCCGGGTGCGCAGAGTCCCGCCCGCAGCAGCCAGGTGAGGGCGCTGGAGGCCAGGACTCGGTGGAGCGGCCGCGGCGGACCGCGGAGAGCAAGTCCCCGGGCCTCCAAGGAGCCAGGGTCGCCCGTGCCCCGCTCGCGCCCCGGGGCGCCCTCCGAGGCAAAGAGGCAGTGGAGGACAGGAGAAAAGGTCTGCGCCTGCCACAGAATCGCCGCGAGTCGGGGTCCCAGGCTAAGTCTCAGGAT	chr15:80778903-80779223
15	80778979	80779255	80779117	277	80778117	80780117	ENCFF668YET.1	226	80779343	80951776	+	CEMIP	23496	80679684	80755621	+	ABHD17C	---	7	CGGCGGACCGCGGAGAGCAAG,chr15,-,53,0.74276	CGGCGGACCGCGGAGAGCAAG	chr15	-	53	0.74276	-279	-306	-307	-154362	-157807	-167880	chr15:80779053-80779073	GCGGGGGCCCTGTGCCCGGGCCGGACCGGGGCGGGCTCTGGCGGCGGCTCTGGGAGACGCAGACCTGAGCCCGCGGAGCCCGGGTGCGCAGAGTCCCGCCCGCAGCAGCCAGGTGAGGGCGCTGGAGGCCAGGACTCGGTGGAGCGGCCGCGGCGGACCGCGGAGAGCAAGTCCCCGGGCCTCCAAGGAGCCAGGGTCGCCCGTGCCCCGCTCGCGCCCCGGGGCGCCCTCCGAGGCAAAGAGGCAGTGGAGGACAGGAGAAAAGGTCTGCGCCTGCCACAGAATCGCCGCGAGTCGGGGTCCCAGGCTAAGTCTCAGGAT	chr15:80778903-80779223
15	80778991	80779323	80779136	333	80778136	80780136	ENCFF290ESJ.4	207	80779343	80951776	+	CEMIP	23515	80679684	80755621	+	ABHD17C	---	7	CGGCGGACCGCGGAGAGCAAG,chr15,-,72,0.74276	CGGCGGACCGCGGAGAGCAAG	chr15	-	72	0.74276	-279	-306	-307	-154362	-157807	-167880	chr15:80779053-80779073	GCGGGGGCCCTGTGCCCGGGCCGGACCGGGGCGGGCTCTGGCGGCGGCTCTGGGAGACGCAGACCTGAGCCCGCGGAGCCCGGGTGCGCAGAGTCCCGCCCGCAGCAGCCAGGTGAGGGCGCTGGAGGCCAGGACTCGGTGGAGCGGCCGCGGCGGACCGCGGAGAGCAAGTCCCCGGGCCTCCAAGGAGCCAGGGTCGCCCGTGCCCCGCTCGCGCCCCGGGGCGCCCTCCGAGGCAAAGAGGCAGTGGAGGACAGGAGAAAAGGTCTGCGCCTGCCACAGAATCGCCGCGAGTCGGGGTCCCAGGCTAAGTCTCAGGAT	chr15:80778903-80779223
15	80779136	80779392	80779264	257	80778264	80780264	ENCFF540FXB.2	79	80779343	80951776	+	CEMIP	23643	80679684	80755621	+	ABHD17C	---	7	CGGCGGACCGCGGAGAGCAAG,chr15,-,200,0.74276	CGGCGGACCGCGGAGAGCAAG	chr15	-	200	0.74276	-279	-306	-307	-154362	-157807	-167880	chr15:80779053-80779073	GCGGGGGCCCTGTGCCCGGGCCGGACCGGGGCGGGCTCTGGCGGCGGCTCTGGGAGACGCAGACCTGAGCCCGCGGAGCCCGGGTGCGCAGAGTCCCGCCCGCAGCAGCCAGGTGAGGGCGCTGGAGGCCAGGACTCGGTGGAGCGGCCGCGGCGGACCGCGGAGAGCAAGTCCCCGGGCCTCCAAGGAGCCAGGGTCGCCCGTGCCCCGCTCGCGCCCCGGGGCGCCCTCCGAGGCAAAGAGGCAGTGGAGGACAGGAGAAAAGGTCTGCGCCTGCCACAGAATCGCCGCGAGTCGGGGTCCCAGGCTAAGTCTCAGGAT	chr15:80778903-80779223
15	80779293	80779529	80779411	237	80778411	80780411	ENCFF986RRJ.2	221533	81000944	81005788	+	TLNRD1	23790	80679684	80755621	+	ABHD17C	CEMIP	8	CGGCGGACCGCGGAGAGCAAG,chr15,-,347,0.74276	CGGCGGACCGCGGAGAGCAAG	chr15	-	347	0.74276	-279	-306	-307	-154362	-157807	-167880	chr15:80779053-80779073	GCGGGGGCCCTGTGCCCGGGCCGGACCGGGGCGGGCTCTGGCGGCGGCTCTGGGAGACGCAGACCTGAGCCCGCGGAGCCCGGGTGCGCAGAGTCCCGCCCGCAGCAGCCAGGTGAGGGCGCTGGAGGCCAGGACTCGGTGGAGCGGCCGCGGCGGACCGCGGAGAGCAAGTCCCCGGGCCTCCAAGGAGCCAGGGTCGCCCGTGCCCCGCTCGCGCCCCGGGGCGCCCTCCGAGGCAAAGAGGCAGTGGAGGACAGGAGAAAAGGTCTGCGCCTGCCACAGAATCGCCGCGAGTCGGGGTCCCAGGCTAAGTCTCAGGAT	chr15:80778903-80779223
15	80779293	80779569	80779431	277	80778431	80780431	ENCFF668YET.3	221513	81000944	81005788	+	TLNRD1	23810	80679684	80755621	+	ABHD17C	CEMIP	8	CGGCGGACCGCGGAGAGCAAG,chr15,-,367,0.74276	CGGCGGACCGCGGAGAGCAAG	chr15	-	367	0.74276	-279	-306	-307	-154362	-157807	-167880	chr15:80779053-80779073	GCGGGGGCCCTGTGCCCGGGCCGGACCGGGGCGGGCTCTGGCGGCGGCTCTGGGAGACGCAGACCTGAGCCCGCGGAGCCCGGGTGCGCAGAGTCCCGCCCGCAGCAGCCAGGTGAGGGCGCTGGAGGCCAGGACTCGGTGGAGCGGCCGCGGCGGACCGCGGAGAGCAAGTCCCCGGGCCTCCAAGGAGCCAGGGTCGCCCGTGCCCCGCTCGCGCCCCGGGGCGCCCTCCGAGGCAAAGAGGCAGTGGAGGACAGGAGAAAAGGTCTGCGCCTGCCACAGAATCGCCGCGAGTCGGGGTCCCAGGCTAAGTCTCAGGAT	chr15:80778903-80779223
15	80779330	80779614	80779472	285	80778472	80780472	ENCFF713ZPE.1	221472	81000944	81005788	+	TLNRD1	23851	80679684	80755621	+	ABHD17C	CEMIP	8	CGGCGGACCGCGGAGAGCAAG,chr15,-,408,0.74276	CGGCGGACCGCGGAGAGCAAG	chr15	-	408	0.74276	-279	-306	-307	-154362	-157807	-167880	chr15:80779053-80779073	GCGGGGGCCCTGTGCCCGGGCCGGACCGGGGCGGGCTCTGGCGGCGGCTCTGGGAGACGCAGACCTGAGCCCGCGGAGCCCGGGTGCGCAGAGTCCCGCCCGCAGCAGCCAGGTGAGGGCGCTGGAGGCCAGGACTCGGTGGAGCGGCCGCGGCGGACCGCGGAGAGCAAGTCCCCGGGCCTCCAAGGAGCCAGGGTCGCCCGTGCCCCGCTCGCGCCCCGGGGCGCCCTCCGAGGCAAAGAGGCAGTGGAGGACAGGAGAAAAGGTCTGCGCCTGCCACAGAATCGCCGCGAGTCGGGGTCCCAGGCTAAGTCTCAGGAT	chr15:80778903-80779223
15	80779368	80779688	80779528	321	80778528	80780528	ENCFF896RCP.3	221416	81000944	81005788	+	TLNRD1	23907	80679684	80755621	+	ABHD17C	CEMIP	8	CGGCGGACCGCGGAGAGCAAG,chr15,-,464,0.74276	CGGCGGACCGCGGAGAGCAAG	chr15	-	464	0.74276	-279	-306	-307	-154362	-157807	-167880	chr15:80779053-80779073	GCGGGGGCCCTGTGCCCGGGCCGGACCGGGGCGGGCTCTGGCGGCGGCTCTGGGAGACGCAGACCTGAGCCCGCGGAGCCCGGGTGCGCAGAGTCCCGCCCGCAGCAGCCAGGTGAGGGCGCTGGAGGCCAGGACTCGGTGGAGCGGCCGCGGCGGACCGCGGAGAGCAAGTCCCCGGGCCTCCAAGGAGCCAGGGTCGCCCGTGCCCCGCTCGCGCCCCGGGGCGCCCTCCGAGGCAAAGAGGCAGTGGAGGACAGGAGAAAAGGTCTGCGCCTGCCACAGAATCGCCGCGAGTCGGGGTCCCAGGCTAAGTCTCAGGAT	chr15:80778903-80779223
15	80915429	80915839	80915634	411	80914634	80916634	ENCFF290ESJ.2	85310	81000944	81005788	+	TLNRD1	30655	80946289	80989878	-	MESD	CEMIP	1	GGAATGACCAAGGATAGCTTG,chr15,+,274,0.74111	GGAATGACCAAGGATAGCTTG	chr15	+	274	0.74111	136017	135990	135989	-18066	-21511	-31584	chr15:80915349-80915369	CTAATCTTGTGGCTAATTTGTTAGTCCTACAAAAGCAGTTTAGTCCCTGCGTAAGACGGGGGTTTGTTTCGGGAAGGGACGGTTATCGTTTTTGTTTCAAAGTTAAACTATAAACTAAGTTCCTCCCAAAGTCAGTCTGGCCTACGCCCAGGAATGACCAAGGATAGCTTGGAGGTTAGAAGCAAGATGGAGTTGGTTAGGTCAGATCTCTTTCACTGTCATAATTTTCTAACTCTTATAATTGTTGCAAAGGCATTTTCAATCTCTCCTTTCCATATGAGCCCAAATATGAAACCCAGACTCTTGTCCTTGATTTCCACA	chr15:80915199-80915519
15	80842260	80842550	80842405	291	80841405	80843405	ENCFF669XCW.3	158539	81000944	81005788	+	TLNRD1	86784	80679684	80755621	+	ABHD17C	CEMIP	3	TACAACACCTAAGACAGTCTG,chr15,-,-725,0.73821	TACAACACCTAAGACAGTCTG	chr15	-	-725	0.73821	63787	63760	63759	-90296	-93741	-103814	chr15:80843119-80843139	CTCTGGAGTCAGACTAGCTCTACTCACTTGAACCAGTGACCACTGGACTGGTGAGTTACCTAATATTTCTTACCCTTAAAATAGTCACCTGAAAAGTAAGGATCATGATGGTGCCTTCCCTCATAAGGCCATCGTGGAGATTAAATAAGATACAACACCTAAGACAGTCTGGCATGTAGTGAGTTCACTGTTATCATTTATGGGATGGTTCTACCTGGTTGTCCCACCAGCATTTTAAAGGTCACCTTGTATGGTCCAGCTCATCACCTCTCACTAGCAAGATGTTCTCTGCTGCTTCTGCTTTCAGTTGGTGACAATGTC	chr15:80842969-80843289
15	80778335	80778655	80778495	321	80777495	80779495	ENCFF896RCP.2	848	80779343	80951776	+	CEMIP	22874	80679684	80755621	+	ABHD17C	---	7	TTCAGAACTTTGGCCTGTCCA,chr15,+,-70,0.72829	TTCAGAACTTTGGCCTGTCCA	chr15	+	-70	0.72829	-778	-805	-806	-154861	-158306	-168379	chr15:80778554-80778574	TAGCTGGCCCTGGTCACACAGTAGGTTAGCGGCAGAGTTGAGAGGAGACTCCATATGCCCTAGGGATGTGTTGTGATGAACTTTTCCTACTGGTACTGTTTCCTCCCGCGAGGGAATGTCTAGACCAGCCGCACCTTCTTGCTTTGACCCTTCAGAACTTTGGCCTGTCCAGTTAAAGAGGCACAGAGCCCTCCTACCCACAGGGAATGTTTCTAACTTACCAAGCACCTATTATGTGCTTAGAACTTGGACTTTCCTGATCTCATTTAAGCCTCACCATTCTAGTGAGGAAGCATCACAGAACCCATTTTCCTGATGAGG	chr15:80778404-80778724
15	80778971	80779255	80779113	285	80778113	80780113	ENCFF713ZPE.3	230	80779343	80951776	+	CEMIP	23492	80679684	80755621	+	ABHD17C	---	7	TTCAGAACTTTGGCCTGTCCA,chr15,+,548,0.72829	TTCAGAACTTTGGCCTGTCCA	chr15	+	548	0.72829	-778	-805	-806	-154861	-158306	-168379	chr15:80778554-80778574	TAGCTGGCCCTGGTCACACAGTAGGTTAGCGGCAGAGTTGAGAGGAGACTCCATATGCCCTAGGGATGTGTTGTGATGAACTTTTCCTACTGGTACTGTTTCCTCCCGCGAGGGAATGTCTAGACCAGCCGCACCTTCTTGCTTTGACCCTTCAGAACTTTGGCCTGTCCAGTTAAAGAGGCACAGAGCCCTCCTACCCACAGGGAATGTTTCTAACTTACCAAGCACCTATTATGTGCTTAGAACTTGGACTTTCCTGATCTCATTTAAGCCTCACCATTCTAGTGAGGAAGCATCACAGAACCCATTTTCCTGATGAGG	chr15:80778404-80778724
15	80778979	80779255	80779117	277	80778117	80780117	ENCFF668YET.1	226	80779343	80951776	+	CEMIP	23496	80679684	80755621	+	ABHD17C	---	7	TTCAGAACTTTGGCCTGTCCA,chr15,+,552,0.72829	TTCAGAACTTTGGCCTGTCCA	chr15	+	552	0.72829	-778	-805	-806	-154861	-158306	-168379	chr15:80778554-80778574	TAGCTGGCCCTGGTCACACAGTAGGTTAGCGGCAGAGTTGAGAGGAGACTCCATATGCCCTAGGGATGTGTTGTGATGAACTTTTCCTACTGGTACTGTTTCCTCCCGCGAGGGAATGTCTAGACCAGCCGCACCTTCTTGCTTTGACCCTTCAGAACTTTGGCCTGTCCAGTTAAAGAGGCACAGAGCCCTCCTACCCACAGGGAATGTTTCTAACTTACCAAGCACCTATTATGTGCTTAGAACTTGGACTTTCCTGATCTCATTTAAGCCTCACCATTCTAGTGAGGAAGCATCACAGAACCCATTTTCCTGATGAGG	chr15:80778404-80778724
15	80778991	80779323	80779136	333	80778136	80780136	ENCFF290ESJ.4	207	80779343	80951776	+	CEMIP	23515	80679684	80755621	+	ABHD17C	---	7	TTCAGAACTTTGGCCTGTCCA,chr15,+,571,0.72829	TTCAGAACTTTGGCCTGTCCA	chr15	+	571	0.72829	-778	-805	-806	-154861	-158306	-168379	chr15:80778554-80778574	TAGCTGGCCCTGGTCACACAGTAGGTTAGCGGCAGAGTTGAGAGGAGACTCCATATGCCCTAGGGATGTGTTGTGATGAACTTTTCCTACTGGTACTGTTTCCTCCCGCGAGGGAATGTCTAGACCAGCCGCACCTTCTTGCTTTGACCCTTCAGAACTTTGGCCTGTCCAGTTAAAGAGGCACAGAGCCCTCCTACCCACAGGGAATGTTTCTAACTTACCAAGCACCTATTATGTGCTTAGAACTTGGACTTTCCTGATCTCATTTAAGCCTCACCATTCTAGTGAGGAAGCATCACAGAACCCATTTTCCTGATGAGG	chr15:80778404-80778724
15	80779136	80779392	80779264	257	80778264	80780264	ENCFF540FXB.2	79	80779343	80951776	+	CEMIP	23643	80679684	80755621	+	ABHD17C	---	7	TTCAGAACTTTGGCCTGTCCA,chr15,+,699,0.72829	TTCAGAACTTTGGCCTGTCCA	chr15	+	699	0.72829	-778	-805	-806	-154861	-158306	-168379	chr15:80778554-80778574	TAGCTGGCCCTGGTCACACAGTAGGTTAGCGGCAGAGTTGAGAGGAGACTCCATATGCCCTAGGGATGTGTTGTGATGAACTTTTCCTACTGGTACTGTTTCCTCCCGCGAGGGAATGTCTAGACCAGCCGCACCTTCTTGCTTTGACCCTTCAGAACTTTGGCCTGTCCAGTTAAAGAGGCACAGAGCCCTCCTACCCACAGGGAATGTTTCTAACTTACCAAGCACCTATTATGTGCTTAGAACTTGGACTTTCCTGATCTCATTTAAGCCTCACCATTCTAGTGAGGAAGCATCACAGAACCCATTTTCCTGATGAGG	chr15:80778404-80778724
15	80779293	80779529	80779411	237	80778411	80780411	ENCFF986RRJ.2	221533	81000944	81005788	+	TLNRD1	23790	80679684	80755621	+	ABHD17C	CEMIP	8	TTCAGAACTTTGGCCTGTCCA,chr15,+,846,0.72829	TTCAGAACTTTGGCCTGTCCA	chr15	+	846	0.72829	-778	-805	-806	-154861	-158306	-168379	chr15:80778554-80778574	---	chr15:80778404-80778724
15	80779293	80779569	80779431	277	80778431	80780431	ENCFF668YET.3	221513	81000944	81005788	+	TLNRD1	23810	80679684	80755621	+	ABHD17C	CEMIP	8	TTCAGAACTTTGGCCTGTCCA,chr15,+,866,0.72829	TTCAGAACTTTGGCCTGTCCA	chr15	+	866	0.72829	-778	-805	-806	-154861	-158306	-168379	chr15:80778554-80778574	---	chr15:80778404-80778724
15	80779330	80779614	80779472	285	80778472	80780472	ENCFF713ZPE.1	221472	81000944	81005788	+	TLNRD1	23851	80679684	80755621	+	ABHD17C	CEMIP	8	TTCAGAACTTTGGCCTGTCCA,chr15,+,907,0.72829	TTCAGAACTTTGGCCTGTCCA	chr15	+	907	0.72829	-778	-805	-806	-154861	-158306	-168379	chr15:80778554-80778574	---	chr15:80778404-80778724
15	80779368	80779688	80779528	321	80778528	80780528	ENCFF896RCP.3	221416	81000944	81005788	+	TLNRD1	23907	80679684	80755621	+	ABHD17C	CEMIP	8	TTCAGAACTTTGGCCTGTCCA,chr15,+,963,0.72829	TTCAGAACTTTGGCCTGTCCA	chr15	+	963	0.72829	-778	-805	-806	-154861	-158306	-168379	chr15:80778554-80778574	---	chr15:80778404-80778724
15	80778335	80778655	80778495	321	80777495	80779495	ENCFF896RCP.2	848	80779343	80951776	+	CEMIP	22874	80679684	80755621	+	ABHD17C	---	7	CGCAGCAGCCAGGTGAGGGCG,chr15,-,-619,0.72621	CGCAGCAGCCAGGTGAGGGCG	chr15	-	-619	0.72621	-229	-256	-257	-154312	-157757	-167830	chr15:80779103-80779123	CGCCCCCCGATGAAACTTCCCTCCACGCGCCCCCGCCTTGCCCAAGTGGGGCGGGGGCCCTGTGCCCGGGCCGGACCGGGGCGGGCTCTGGCGGCGGCTCTGGGAGACGCAGACCTGAGCCCGCGGAGCCCGGGTGCGCAGAGTCCCGCCCGCAGCAGCCAGGTGAGGGCGCTGGAGGCCAGGACTCGGTGGAGCGGCCGCGGCGGACCGCGGAGAGCAAGTCCCCGGGCCTCCAAGGAGCCAGGGTCGCCCGTGCCCCGCTCGCGCCCCGGGGCGCCCTCCGAGGCAAAGAGGCAGTGGAGGACAGGAGAAAAGGTCTGC	chr15:80778953-80779273
15	80778971	80779255	80779113	285	80778113	80780113	ENCFF713ZPE.3	230	80779343	80951776	+	CEMIP	23492	80679684	80755621	+	ABHD17C	---	7	CGCAGCAGCCAGGTGAGGGCG,chr15,-,-1,0.72621	CGCAGCAGCCAGGTGAGGGCG	chr15	-	-1	0.72621	-229	-256	-257	-154312	-157757	-167830	chr15:80779103-80779123	CGCCCCCCGATGAAACTTCCCTCCACGCGCCCCCGCCTTGCCCAAGTGGGGCGGGGGCCCTGTGCCCGGGCCGGACCGGGGCGGGCTCTGGCGGCGGCTCTGGGAGACGCAGACCTGAGCCCGCGGAGCCCGGGTGCGCAGAGTCCCGCCCGCAGCAGCCAGGTGAGGGCGCTGGAGGCCAGGACTCGGTGGAGCGGCCGCGGCGGACCGCGGAGAGCAAGTCCCCGGGCCTCCAAGGAGCCAGGGTCGCCCGTGCCCCGCTCGCGCCCCGGGGCGCCCTCCGAGGCAAAGAGGCAGTGGAGGACAGGAGAAAAGGTCTGC	chr15:80778953-80779273
15	80778979	80779255	80779117	277	80778117	80780117	ENCFF668YET.1	226	80779343	80951776	+	CEMIP	23496	80679684	80755621	+	ABHD17C	---	7	CGCAGCAGCCAGGTGAGGGCG,chr15,-,3,0.72621	CGCAGCAGCCAGGTGAGGGCG	chr15	-	3	0.72621	-229	-256	-257	-154312	-157757	-167830	chr15:80779103-80779123	CGCCCCCCGATGAAACTTCCCTCCACGCGCCCCCGCCTTGCCCAAGTGGGGCGGGGGCCCTGTGCCCGGGCCGGACCGGGGCGGGCTCTGGCGGCGGCTCTGGGAGACGCAGACCTGAGCCCGCGGAGCCCGGGTGCGCAGAGTCCCGCCCGCAGCAGCCAGGTGAGGGCGCTGGAGGCCAGGACTCGGTGGAGCGGCCGCGGCGGACCGCGGAGAGCAAGTCCCCGGGCCTCCAAGGAGCCAGGGTCGCCCGTGCCCCGCTCGCGCCCCGGGGCGCCCTCCGAGGCAAAGAGGCAGTGGAGGACAGGAGAAAAGGTCTGC	chr15:80778953-80779273
15	80778991	80779323	80779136	333	80778136	80780136	ENCFF290ESJ.4	207	80779343	80951776	+	CEMIP	23515	80679684	80755621	+	ABHD17C	---	7	CGCAGCAGCCAGGTGAGGGCG,chr15,-,22,0.72621	CGCAGCAGCCAGGTGAGGGCG	chr15	-	22	0.72621	-229	-256	-257	-154312	-157757	-167830	chr15:80779103-80779123	CGCCCCCCGATGAAACTTCCCTCCACGCGCCCCCGCCTTGCCCAAGTGGGGCGGGGGCCCTGTGCCCGGGCCGGACCGGGGCGGGCTCTGGCGGCGGCTCTGGGAGACGCAGACCTGAGCCCGCGGAGCCCGGGTGCGCAGAGTCCCGCCCGCAGCAGCCAGGTGAGGGCGCTGGAGGCCAGGACTCGGTGGAGCGGCCGCGGCGGACCGCGGAGAGCAAGTCCCCGGGCCTCCAAGGAGCCAGGGTCGCCCGTGCCCCGCTCGCGCCCCGGGGCGCCCTCCGAGGCAAAGAGGCAGTGGAGGACAGGAGAAAAGGTCTGC	chr15:80778953-80779273
15	80779136	80779392	80779264	257	80778264	80780264	ENCFF540FXB.2	79	80779343	80951776	+	CEMIP	23643	80679684	80755621	+	ABHD17C	---	7	CGCAGCAGCCAGGTGAGGGCG,chr15,-,150,0.72621	CGCAGCAGCCAGGTGAGGGCG	chr15	-	150	0.72621	-229	-256	-257	-154312	-157757	-167830	chr15:80779103-80779123	CGCCCCCCGATGAAACTTCCCTCCACGCGCCCCCGCCTTGCCCAAGTGGGGCGGGGGCCCTGTGCCCGGGCCGGACCGGGGCGGGCTCTGGCGGCGGCTCTGGGAGACGCAGACCTGAGCCCGCGGAGCCCGGGTGCGCAGAGTCCCGCCCGCAGCAGCCAGGTGAGGGCGCTGGAGGCCAGGACTCGGTGGAGCGGCCGCGGCGGACCGCGGAGAGCAAGTCCCCGGGCCTCCAAGGAGCCAGGGTCGCCCGTGCCCCGCTCGCGCCCCGGGGCGCCCTCCGAGGCAAAGAGGCAGTGGAGGACAGGAGAAAAGGTCTGC	chr15:80778953-80779273
15	80779293	80779529	80779411	237	80778411	80780411	ENCFF986RRJ.2	221533	81000944	81005788	+	TLNRD1	23790	80679684	80755621	+	ABHD17C	CEMIP	8	CGCAGCAGCCAGGTGAGGGCG,chr15,-,297,0.72621	CGCAGCAGCCAGGTGAGGGCG	chr15	-	297	0.72621	-229	-256	-257	-154312	-157757	-167830	chr15:80779103-80779123	CGCCCCCCGATGAAACTTCCCTCCACGCGCCCCCGCCTTGCCCAAGTGGGGCGGGGGCCCTGTGCCCGGGCCGGACCGGGGCGGGCTCTGGCGGCGGCTCTGGGAGACGCAGACCTGAGCCCGCGGAGCCCGGGTGCGCAGAGTCCCGCCCGCAGCAGCCAGGTGAGGGCGCTGGAGGCCAGGACTCGGTGGAGCGGCCGCGGCGGACCGCGGAGAGCAAGTCCCCGGGCCTCCAAGGAGCCAGGGTCGCCCGTGCCCCGCTCGCGCCCCGGGGCGCCCTCCGAGGCAAAGAGGCAGTGGAGGACAGGAGAAAAGGTCTGC	chr15:80778953-80779273
15	80779293	80779569	80779431	277	80778431	80780431	ENCFF668YET.3	221513	81000944	81005788	+	TLNRD1	23810	80679684	80755621	+	ABHD17C	CEMIP	8	CGCAGCAGCCAGGTGAGGGCG,chr15,-,317,0.72621	CGCAGCAGCCAGGTGAGGGCG	chr15	-	317	0.72621	-229	-256	-257	-154312	-157757	-167830	chr15:80779103-80779123	CGCCCCCCGATGAAACTTCCCTCCACGCGCCCCCGCCTTGCCCAAGTGGGGCGGGGGCCCTGTGCCCGGGCCGGACCGGGGCGGGCTCTGGCGGCGGCTCTGGGAGACGCAGACCTGAGCCCGCGGAGCCCGGGTGCGCAGAGTCCCGCCCGCAGCAGCCAGGTGAGGGCGCTGGAGGCCAGGACTCGGTGGAGCGGCCGCGGCGGACCGCGGAGAGCAAGTCCCCGGGCCTCCAAGGAGCCAGGGTCGCCCGTGCCCCGCTCGCGCCCCGGGGCGCCCTCCGAGGCAAAGAGGCAGTGGAGGACAGGAGAAAAGGTCTGC	chr15:80778953-80779273
15	80779330	80779614	80779472	285	80778472	80780472	ENCFF713ZPE.1	221472	81000944	81005788	+	TLNRD1	23851	80679684	80755621	+	ABHD17C	CEMIP	8	CGCAGCAGCCAGGTGAGGGCG,chr15,-,358,0.72621	CGCAGCAGCCAGGTGAGGGCG	chr15	-	358	0.72621	-229	-256	-257	-154312	-157757	-167830	chr15:80779103-80779123	CGCCCCCCGATGAAACTTCCCTCCACGCGCCCCCGCCTTGCCCAAGTGGGGCGGGGGCCCTGTGCCCGGGCCGGACCGGGGCGGGCTCTGGCGGCGGCTCTGGGAGACGCAGACCTGAGCCCGCGGAGCCCGGGTGCGCAGAGTCCCGCCCGCAGCAGCCAGGTGAGGGCGCTGGAGGCCAGGACTCGGTGGAGCGGCCGCGGCGGACCGCGGAGAGCAAGTCCCCGGGCCTCCAAGGAGCCAGGGTCGCCCGTGCCCCGCTCGCGCCCCGGGGCGCCCTCCGAGGCAAAGAGGCAGTGGAGGACAGGAGAAAAGGTCTGC	chr15:80778953-80779273
15	80779368	80779688	80779528	321	80778528	80780528	ENCFF896RCP.3	221416	81000944	81005788	+	TLNRD1	23907	80679684	80755621	+	ABHD17C	CEMIP	8	CGCAGCAGCCAGGTGAGGGCG,chr15,-,414,0.72621	CGCAGCAGCCAGGTGAGGGCG	chr15	-	414	0.72621	-229	-256	-257	-154312	-157757	-167830	chr15:80779103-80779123	CGCCCCCCGATGAAACTTCCCTCCACGCGCCCCCGCCTTGCCCAAGTGGGGCGGGGGCCCTGTGCCCGGGCCGGACCGGGGCGGGCTCTGGCGGCGGCTCTGGGAGACGCAGACCTGAGCCCGCGGAGCCCGGGTGCGCAGAGTCCCGCCCGCAGCAGCCAGGTGAGGGCGCTGGAGGCCAGGACTCGGTGGAGCGGCCGCGGCGGACCGCGGAGAGCAAGTCCCCGGGCCTCCAAGGAGCCAGGGTCGCCCGTGCCCCGCTCGCGCCCCGGGGCGCCCTCCGAGGCAAAGAGGCAGTGGAGGACAGGAGAAAAGGTCTGC	chr15:80778953-80779273
15	80779967	80780203	80780085	237	80779085	80781085	ENCFF986RRJ.3	220859	81000944	81005788	+	TLNRD1	24464	80679684	80755621	+	ABHD17C	CEMIP	7	CGCAGCAGCCAGGTGAGGGCG,chr15,-,971,0.72621	CGCAGCAGCCAGGTGAGGGCG	chr15	-	971	0.72621	-229	-256	-257	-154312	-157757	-167830	chr15:80779103-80779123	---	chr15:80778953-80779273
15	80839270	80839560	80839415	291	80838415	80840415	ENCFF669XCW.4	161529	81000944	81005788	+	TLNRD1	83794	80679684	80755621	+	ABHD17C	CEMIP	3	GCCAGCACCCGCAGCAGCAGC,chr15,+,-87,0.71664	GCCAGCACCCGCAGCAGCAGC	chr15	+	-87	0.71664	60159	60132	60131	-93924	-97369	-107442	chr15:80839491-80839511	GGCTTCAACAGAGGCCAGACTTAAGAATGAATGAAAGAGACAAACAAGGGCAGCTTGTCCCAAGTGGGGGAGGGAGAAGTGTGGACACCAGCTTCTGAGGGAGTCAAGTGCAAAGTCCTGGGCTCCCTGCAAACCGGGCCCTGCAGGAGGGCCAGCACCCGCAGCAGCAGCAGCGAAGCCGGCCAGACCTCCTGGCCTTCCTCACAGCAGAAGGGTGGGCCTTCAGCAACGGGGCCCTGTGCAGTGGGAAAAGGCAACACTGTGCTTGCCTTTGTGGCTAACAGGGGCTGTGCTGCAAATGCTTCAGGAGAGCCCCTGCAG	chr15:80839341-80839661
15	80925612	80925868	80925740	257	80924740	80926740	ENCFF540FXB.4	75204	81000944	81005788	+	TLNRD1	20549	80946289	80989878	-	MESD	CEMIP	3	CAAAACACAGAGGACAGTTCA,chr15,-,372,0.71656	CAAAACACAGAGGACAGTTCA	chr15	-	372	0.71656	146025	145998	145997	-8058	-11503	-21576	chr15:80925357-80925377	TGCCCAGGAAGGCATTGACTGAACAGAAACCCATTCGCATTGCCTGGGCTCTTGAATGAACTTTCTGAGTTCATCACAGAAGCAAGAAGTCACTCCTCCACCAGCCCATGCAGGCTCCTCACATACTGAAGAACCTGCCCCAAGTGGGGCCAAAACACAGAGGACAGTTCAGACAGCCATTCCCACAAAGTCATGCAACACAGTCCTCGTAGCCCAGGAGAAGAGTCTGGAGATACCCAGCTCTTCCACTAACTGGCAGGTCACCTTGAACTAGTGCCTTTTCTGAGCACTTCTTAGCTACAAAACGGAGTGCACTATCAT	chr15:80925207-80925527
15	80925612	80925868	80925740	257	80924740	80926740	ENCFF540FXB.4	75204	81000944	81005788	+	TLNRD1	20549	80946289	80989878	-	MESD	CEMIP	3	CACAGCACCTGGCACTGTAGG,chr15,-,-234,0.71581	CACAGCACCTGGCACTGTAGG	chr15	-	-234	0.71581	146631	146604	146603	-7452	-10897	-20970	chr15:80925963-80925983	GAAACATGGTAAGAAAGAAATGCAACCAAGGCTTTCACATAGTAAGTGCCTAGAATGTTCTGGCTTCTTTCTTCTTCCCTCCCTTAGCTGATGGTCCGCATGACCTTGAGAGAGCCAAGCCCAGTGACTATTTGGAAGCGAATCATAACCCACAGCACCTGGCACTGTAGGCTGAAGCCAATATGCTGCTTTTAGGTTTTGTTTTTTTTGGCCACTGCCTGCTGCCATTCTATGCCCCTGCCTGGCTGGGGGACCAGAAGGCCAAACGTCAGTATGTCTGGCTTCCCCTCTCTGCTTTGCTCTCCTGTCTCTGTAGGGGGC	chr15:80925813-80926133
15	80778335	80778655	80778495	321	80777495	80779495	ENCFF896RCP.2	848	80779343	80951776	+	CEMIP	22874	80679684	80755621	+	ABHD17C	---	7	GTCCGGCCCGGGCACAGGGCC,chr15,+,-714,0.71376	GTCCGGCCCGGGCACAGGGCC	chr15	+	-714	0.71376	-134	-161	-162	-154217	-157662	-167735	chr15:80779198-80779218	GGGGACTTGCTCTCCGCGGTCCGCCGCGGCCGCTCCACCGAGTCCTGGCCTCCAGCGCCCTCACCTGGCTGCTGCGGGCGGGACTCTGCGCACCCGGGCTCCGCGGGCTCAGGTCTGCGTCTCCCAGAGCCGCCGCCAGAGCCCGCCCCGGTCCGGCCCGGGCACAGGGCCCCCGCCCCACTTGGGCAAGGCGGGGGCGCGTGGAGGGAAGTTTCATCGGGGGGCGAGGGAGGGAGCTTCGGTGCCGCGCGGGCGTCAGGGGCTCCTCGGGGGAGGAGTCAGTAAAAGTGGCTATAAAAGCGGCCTCTCGGCTGAGGGCCG	chr15:80779048-80779368
15	80778971	80779255	80779113	285	80778113	80780113	ENCFF713ZPE.3	230	80779343	80951776	+	CEMIP	23492	80679684	80755621	+	ABHD17C	---	7	GTCCGGCCCGGGCACAGGGCC,chr15,+,-96,0.71376	GTCCGGCCCGGGCACAGGGCC	chr15	+	-96	0.71376	-134	-161	-162	-154217	-157662	-167735	chr15:80779198-80779218	GGGGACTTGCTCTCCGCGGTCCGCCGCGGCCGCTCCACCGAGTCCTGGCCTCCAGCGCCCTCACCTGGCTGCTGCGGGCGGGACTCTGCGCACCCGGGCTCCGCGGGCTCAGGTCTGCGTCTCCCAGAGCCGCCGCCAGAGCCCGCCCCGGTCCGGCCCGGGCACAGGGCCCCCGCCCCACTTGGGCAAGGCGGGGGCGCGTGGAGGGAAGTTTCATCGGGGGGCGAGGGAGGGAGCTTCGGTGCCGCGCGGGCGTCAGGGGCTCCTCGGGGGAGGAGTCAGTAAAAGTGGCTATAAAAGCGGCCTCTCGGCTGAGGGCCG	chr15:80779048-80779368
15	80778979	80779255	80779117	277	80778117	80780117	ENCFF668YET.1	226	80779343	80951776	+	CEMIP	23496	80679684	80755621	+	ABHD17C	---	7	GTCCGGCCCGGGCACAGGGCC,chr15,+,-92,0.71376	GTCCGGCCCGGGCACAGGGCC	chr15	+	-92	0.71376	-134	-161	-162	-154217	-157662	-167735	chr15:80779198-80779218	GGGGACTTGCTCTCCGCGGTCCGCCGCGGCCGCTCCACCGAGTCCTGGCCTCCAGCGCCCTCACCTGGCTGCTGCGGGCGGGACTCTGCGCACCCGGGCTCCGCGGGCTCAGGTCTGCGTCTCCCAGAGCCGCCGCCAGAGCCCGCCCCGGTCCGGCCCGGGCACAGGGCCCCCGCCCCACTTGGGCAAGGCGGGGGCGCGTGGAGGGAAGTTTCATCGGGGGGCGAGGGAGGGAGCTTCGGTGCCGCGCGGGCGTCAGGGGCTCCTCGGGGGAGGAGTCAGTAAAAGTGGCTATAAAAGCGGCCTCTCGGCTGAGGGCCG	chr15:80779048-80779368
15	80778991	80779323	80779136	333	80778136	80780136	ENCFF290ESJ.4	207	80779343	80951776	+	CEMIP	23515	80679684	80755621	+	ABHD17C	---	7	GTCCGGCCCGGGCACAGGGCC,chr15,+,-73,0.71376	GTCCGGCCCGGGCACAGGGCC	chr15	+	-73	0.71376	-134	-161	-162	-154217	-157662	-167735	chr15:80779198-80779218	GGGGACTTGCTCTCCGCGGTCCGCCGCGGCCGCTCCACCGAGTCCTGGCCTCCAGCGCCCTCACCTGGCTGCTGCGGGCGGGACTCTGCGCACCCGGGCTCCGCGGGCTCAGGTCTGCGTCTCCCAGAGCCGCCGCCAGAGCCCGCCCCGGTCCGGCCCGGGCACAGGGCCCCCGCCCCACTTGGGCAAGGCGGGGGCGCGTGGAGGGAAGTTTCATCGGGGGGCGAGGGAGGGAGCTTCGGTGCCGCGCGGGCGTCAGGGGCTCCTCGGGGGAGGAGTCAGTAAAAGTGGCTATAAAAGCGGCCTCTCGGCTGAGGGCCG	chr15:80779048-80779368
15	80779136	80779392	80779264	257	80778264	80780264	ENCFF540FXB.2	79	80779343	80951776	+	CEMIP	23643	80679684	80755621	+	ABHD17C	---	7	GTCCGGCCCGGGCACAGGGCC,chr15,+,55,0.71376	GTCCGGCCCGGGCACAGGGCC	chr15	+	55	0.71376	-134	-161	-162	-154217	-157662	-167735	chr15:80779198-80779218	GGGGACTTGCTCTCCGCGGTCCGCCGCGGCCGCTCCACCGAGTCCTGGCCTCCAGCGCCCTCACCTGGCTGCTGCGGGCGGGACTCTGCGCACCCGGGCTCCGCGGGCTCAGGTCTGCGTCTCCCAGAGCCGCCGCCAGAGCCCGCCCCGGTCCGGCCCGGGCACAGGGCCCCCGCCCCACTTGGGCAAGGCGGGGGCGCGTGGAGGGAAGTTTCATCGGGGGGCGAGGGAGGGAGCTTCGGTGCCGCGCGGGCGTCAGGGGCTCCTCGGGGGAGGAGTCAGTAAAAGTGGCTATAAAAGCGGCCTCTCGGCTGAGGGCCG	chr15:80779048-80779368
15	80779293	80779529	80779411	237	80778411	80780411	ENCFF986RRJ.2	221533	81000944	81005788	+	TLNRD1	23790	80679684	80755621	+	ABHD17C	CEMIP	8	GTCCGGCCCGGGCACAGGGCC,chr15,+,202,0.71376	GTCCGGCCCGGGCACAGGGCC	chr15	+	202	0.71376	-134	-161	-162	-154217	-157662	-167735	chr15:80779198-80779218	GGGGACTTGCTCTCCGCGGTCCGCCGCGGCCGCTCCACCGAGTCCTGGCCTCCAGCGCCCTCACCTGGCTGCTGCGGGCGGGACTCTGCGCACCCGGGCTCCGCGGGCTCAGGTCTGCGTCTCCCAGAGCCGCCGCCAGAGCCCGCCCCGGTCCGGCCCGGGCACAGGGCCCCCGCCCCACTTGGGCAAGGCGGGGGCGCGTGGAGGGAAGTTTCATCGGGGGGCGAGGGAGGGAGCTTCGGTGCCGCGCGGGCGTCAGGGGCTCCTCGGGGGAGGAGTCAGTAAAAGTGGCTATAAAAGCGGCCTCTCGGCTGAGGGCCG	chr15:80779048-80779368
15	80779293	80779569	80779431	277	80778431	80780431	ENCFF668YET.3	221513	81000944	81005788	+	TLNRD1	23810	80679684	80755621	+	ABHD17C	CEMIP	8	GTCCGGCCCGGGCACAGGGCC,chr15,+,222,0.71376	GTCCGGCCCGGGCACAGGGCC	chr15	+	222	0.71376	-134	-161	-162	-154217	-157662	-167735	chr15:80779198-80779218	GGGGACTTGCTCTCCGCGGTCCGCCGCGGCCGCTCCACCGAGTCCTGGCCTCCAGCGCCCTCACCTGGCTGCTGCGGGCGGGACTCTGCGCACCCGGGCTCCGCGGGCTCAGGTCTGCGTCTCCCAGAGCCGCCGCCAGAGCCCGCCCCGGTCCGGCCCGGGCACAGGGCCCCCGCCCCACTTGGGCAAGGCGGGGGCGCGTGGAGGGAAGTTTCATCGGGGGGCGAGGGAGGGAGCTTCGGTGCCGCGCGGGCGTCAGGGGCTCCTCGGGGGAGGAGTCAGTAAAAGTGGCTATAAAAGCGGCCTCTCGGCTGAGGGCCG	chr15:80779048-80779368
15	80779330	80779614	80779472	285	80778472	80780472	ENCFF713ZPE.1	221472	81000944	81005788	+	TLNRD1	23851	80679684	80755621	+	ABHD17C	CEMIP	8	GTCCGGCCCGGGCACAGGGCC,chr15,+,263,0.71376	GTCCGGCCCGGGCACAGGGCC	chr15	+	263	0.71376	-134	-161	-162	-154217	-157662	-167735	chr15:80779198-80779218	GGGGACTTGCTCTCCGCGGTCCGCCGCGGCCGCTCCACCGAGTCCTGGCCTCCAGCGCCCTCACCTGGCTGCTGCGGGCGGGACTCTGCGCACCCGGGCTCCGCGGGCTCAGGTCTGCGTCTCCCAGAGCCGCCGCCAGAGCCCGCCCCGGTCCGGCCCGGGCACAGGGCCCCCGCCCCACTTGGGCAAGGCGGGGGCGCGTGGAGGGAAGTTTCATCGGGGGGCGAGGGAGGGAGCTTCGGTGCCGCGCGGGCGTCAGGGGCTCCTCGGGGGAGGAGTCAGTAAAAGTGGCTATAAAAGCGGCCTCTCGGCTGAGGGCCG	chr15:80779048-80779368
15	80779368	80779688	80779528	321	80778528	80780528	ENCFF896RCP.3	221416	81000944	81005788	+	TLNRD1	23907	80679684	80755621	+	ABHD17C	CEMIP	8	GTCCGGCCCGGGCACAGGGCC,chr15,+,319,0.71376	GTCCGGCCCGGGCACAGGGCC	chr15	+	319	0.71376	-134	-161	-162	-154217	-157662	-167735	chr15:80779198-80779218	GGGGACTTGCTCTCCGCGGTCCGCCGCGGCCGCTCCACCGAGTCCTGGCCTCCAGCGCCCTCACCTGGCTGCTGCGGGCGGGACTCTGCGCACCCGGGCTCCGCGGGCTCAGGTCTGCGTCTCCCAGAGCCGCCGCCAGAGCCCGCCCCGGTCCGGCCCGGGCACAGGGCCCCCGCCCCACTTGGGCAAGGCGGGGGCGCGTGGAGGGAAGTTTCATCGGGGGGCGAGGGAGGGAGCTTCGGTGCCGCGCGGGCGTCAGGGGCTCCTCGGGGGAGGAGTCAGTAAAAGTGGCTATAAAAGCGGCCTCTCGGCTGAGGGCCG	chr15:80779048-80779368
15	80779967	80780203	80780085	237	80779085	80781085	ENCFF986RRJ.3	220859	81000944	81005788	+	TLNRD1	24464	80679684	80755621	+	ABHD17C	CEMIP	7	GTCCGGCCCGGGCACAGGGCC,chr15,+,876,0.71376	GTCCGGCCCGGGCACAGGGCC	chr15	+	876	0.71376	-134	-161	-162	-154217	-157662	-167735	chr15:80779198-80779218	---	chr15:80779048-80779368
15	80779293	80779529	80779411	237	80778411	80780411	ENCFF986RRJ.2	221533	81000944	81005788	+	TLNRD1	23790	80679684	80755621	+	ABHD17C	CEMIP	8	CTGGGAACGAAGGCCAGTGAC,chr15,+,-988,0.71366	CTGGGAACGAAGGCCAGTGAC	chr15	+	-988	0.71366	1056	1029	1028	-153027	-156472	-166545	chr15:80780388-80780408	---	chr15:80780238-80780558
15	80779293	80779569	80779431	277	80778431	80780431	ENCFF668YET.3	221513	81000944	81005788	+	TLNRD1	23810	80679684	80755621	+	ABHD17C	CEMIP	8	CTGGGAACGAAGGCCAGTGAC,chr15,+,-968,0.71366	CTGGGAACGAAGGCCAGTGAC	chr15	+	-968	0.71366	1056	1029	1028	-153027	-156472	-166545	chr15:80780388-80780408	---	chr15:80780238-80780558
15	80779330	80779614	80779472	285	80778472	80780472	ENCFF713ZPE.1	221472	81000944	81005788	+	TLNRD1	23851	80679684	80755621	+	ABHD17C	CEMIP	8	CTGGGAACGAAGGCCAGTGAC,chr15,+,-927,0.71366	CTGGGAACGAAGGCCAGTGAC	chr15	+	-927	0.71366	1056	1029	1028	-153027	-156472	-166545	chr15:80780388-80780408	---	chr15:80780238-80780558
15	80779368	80779688	80779528	321	80778528	80780528	ENCFF896RCP.3	221416	81000944	81005788	+	TLNRD1	23907	80679684	80755621	+	ABHD17C	CEMIP	8	CTGGGAACGAAGGCCAGTGAC,chr15,+,-871,0.71366	CTGGGAACGAAGGCCAGTGAC	chr15	+	-871	0.71366	1056	1029	1028	-153027	-156472	-166545	chr15:80780388-80780408	---	chr15:80780238-80780558
15	80779967	80780203	80780085	237	80779085	80781085	ENCFF986RRJ.3	220859	81000944	81005788	+	TLNRD1	24464	80679684	80755621	+	ABHD17C	CEMIP	7	CTGGGAACGAAGGCCAGTGAC,chr15,+,-314,0.71366	CTGGGAACGAAGGCCAGTGAC	chr15	+	-314	0.71366	1056	1029	1028	-153027	-156472	-166545	chr15:80780388-80780408	TGTTTAGACTGAGACTCCAAACGTGGCATCGCTGGAAGAAGGTCTGGTGGTCCCTGGCAAAGGACGTCGGCTCCAAGAAAGGTCGCGTTAGGTTGTGAGGAAAGGCAGAGAGTCCTGGCAGAACGCTGGCCAGGTCTCCAGCTCGCCGCTCTGGGAACGAAGGCCAGTGACATTCTGGAATGGACCCCAAGGGATGCGTGTGCTCATGAGAGAGGAGCGCTGTGCGCCCTGGGTCCTCAGCCGCAGACACTCTCTGCGACAGCCGCTGTTCCCCAAGGGTCGGACGCTACGGCAGTCCCAGGAGTTCCGCCAGCTGCCGGG	chr15:80780238-80780558
15	80780200	80780484	80780342	285	80779342	80781342	ENCFF713ZPE.2	220602	81000944	81005788	+	TLNRD1	24721	80679684	80755621	+	ABHD17C	CEMIP	4	CTGGGAACGAAGGCCAGTGAC,chr15,+,-57,0.71366	CTGGGAACGAAGGCCAGTGAC	chr15	+	-57	0.71366	1056	1029	1028	-153027	-156472	-166545	chr15:80780388-80780408	TGTTTAGACTGAGACTCCAAACGTGGCATCGCTGGAAGAAGGTCTGGTGGTCCCTGGCAAAGGACGTCGGCTCCAAGAAAGGTCGCGTTAGGTTGTGAGGAAAGGCAGAGAGTCCTGGCAGAACGCTGGCCAGGTCTCCAGCTCGCCGCTCTGGGAACGAAGGCCAGTGACATTCTGGAATGGACCCCAAGGGATGCGTGTGCTCATGAGAGAGGAGCGCTGTGCGCCCTGGGTCCTCAGCCGCAGACACTCTCTGCGACAGCCGCTGTTCCCCAAGGGTCGGACGCTACGGCAGTCCCAGGAGTTCCGCCAGCTGCCGGG	chr15:80780238-80780558
15	80780215	80780471	80780343	257	80779343	80781343	ENCFF403CAJ.2	220601	81000944	81005788	+	TLNRD1	24722	80679684	80755621	+	ABHD17C	CEMIP	4	CTGGGAACGAAGGCCAGTGAC,chr15,+,-56,0.71366	CTGGGAACGAAGGCCAGTGAC	chr15	+	-56	0.71366	1056	1029	1028	-153027	-156472	-166545	chr15:80780388-80780408	TGTTTAGACTGAGACTCCAAACGTGGCATCGCTGGAAGAAGGTCTGGTGGTCCCTGGCAAAGGACGTCGGCTCCAAGAAAGGTCGCGTTAGGTTGTGAGGAAAGGCAGAGAGTCCTGGCAGAACGCTGGCCAGGTCTCCAGCTCGCCGCTCTGGGAACGAAGGCCAGTGACATTCTGGAATGGACCCCAAGGGATGCGTGTGCTCATGAGAGAGGAGCGCTGTGCGCCCTGGGTCCTCAGCCGCAGACACTCTCTGCGACAGCCGCTGTTCCCCAAGGGTCGGACGCTACGGCAGTCCCAGGAGTTCCGCCAGCTGCCGGG	chr15:80780238-80780558
15	80780273	80780509	80780347	237	80779347	80781347	ENCFF668YET.2	220597	81000944	81005788	+	TLNRD1	24726	80679684	80755621	+	ABHD17C	CEMIP	4	CTGGGAACGAAGGCCAGTGAC,chr15,+,-52,0.71366	CTGGGAACGAAGGCCAGTGAC	chr15	+	-52	0.71366	1056	1029	1028	-153027	-156472	-166545	chr15:80780388-80780408	TGTTTAGACTGAGACTCCAAACGTGGCATCGCTGGAAGAAGGTCTGGTGGTCCCTGGCAAAGGACGTCGGCTCCAAGAAAGGTCGCGTTAGGTTGTGAGGAAAGGCAGAGAGTCCTGGCAGAACGCTGGCCAGGTCTCCAGCTCGCCGCTCTGGGAACGAAGGCCAGTGACATTCTGGAATGGACCCCAAGGGATGCGTGTGCTCATGAGAGAGGAGCGCTGTGCGCCCTGGGTCCTCAGCCGCAGACACTCTCTGCGACAGCCGCTGTTCCCCAAGGGTCGGACGCTACGGCAGTCCCAGGAGTTCCGCCAGCTGCCGGG	chr15:80780238-80780558
15	80780301	80780413	80780363	113	80779363	80781363	ENCFF540FXB.5	220581	81000944	81005788	+	TLNRD1	24742	80679684	80755621	+	ABHD17C	CEMIP	4	CTGGGAACGAAGGCCAGTGAC,chr15,+,-36,0.71366	CTGGGAACGAAGGCCAGTGAC	chr15	+	-36	0.71366	1056	1029	1028	-153027	-156472	-166545	chr15:80780388-80780408	TGTTTAGACTGAGACTCCAAACGTGGCATCGCTGGAAGAAGGTCTGGTGGTCCCTGGCAAAGGACGTCGGCTCCAAGAAAGGTCGCGTTAGGTTGTGAGGAAAGGCAGAGAGTCCTGGCAGAACGCTGGCCAGGTCTCCAGCTCGCCGCTCTGGGAACGAAGGCCAGTGACATTCTGGAATGGACCCCAAGGGATGCGTGTGCTCATGAGAGAGGAGCGCTGTGCGCCCTGGGTCCTCAGCCGCAGACACTCTCTGCGACAGCCGCTGTTCCCCAAGGGTCGGACGCTACGGCAGTCCCAGGAGTTCCGCCAGCTGCCGGG	chr15:80780238-80780558
15	80780267	80780503	80780385	237	80779385	80781385	ENCFF986RRJ.1	220559	81000944	81005788	+	TLNRD1	24764	80679684	80755621	+	ABHD17C	CEMIP	4	CTGGGAACGAAGGCCAGTGAC,chr15,+,-14,0.71366	CTGGGAACGAAGGCCAGTGAC	chr15	+	-14	0.71366	1056	1029	1028	-153027	-156472	-166545	chr15:80780388-80780408	TGTTTAGACTGAGACTCCAAACGTGGCATCGCTGGAAGAAGGTCTGGTGGTCCCTGGCAAAGGACGTCGGCTCCAAGAAAGGTCGCGTTAGGTTGTGAGGAAAGGCAGAGAGTCCTGGCAGAACGCTGGCCAGGTCTCCAGCTCGCCGCTCTGGGAACGAAGGCCAGTGACATTCTGGAATGGACCCCAAGGGATGCGTGTGCTCATGAGAGAGGAGCGCTGTGCGCCCTGGGTCCTCAGCCGCAGACACTCTCTGCGACAGCCGCTGTTCCCCAAGGGTCGGACGCTACGGCAGTCCCAGGAGTTCCGCCAGCTGCCGGG	chr15:80780238-80780558
15	80780439	80781100	80780764	662	80779764	80781764	ENCFF706DRE.2	220180	81000944	81005788	+	TLNRD1	25143	80679684	80755621	+	ABHD17C	CEMIP	3	CTGGGAACGAAGGCCAGTGAC,chr15,+,365,0.71366	CTGGGAACGAAGGCCAGTGAC	chr15	+	365	0.71366	1056	1029	1028	-153027	-156472	-166545	chr15:80780388-80780408	TGTTTAGACTGAGACTCCAAACGTGGCATCGCTGGAAGAAGGTCTGGTGGTCCCTGGCAAAGGACGTCGGCTCCAAGAAAGGTCGCGTTAGGTTGTGAGGAAAGGCAGAGAGTCCTGGCAGAACGCTGGCCAGGTCTCCAGCTCGCCGCTCTGGGAACGAAGGCCAGTGACATTCTGGAATGGACCCCAAGGGATGCGTGTGCTCATGAGAGAGGAGCGCTGTGCGCCCTGGGTCCTCAGCCGCAGACACTCTCTGCGACAGCCGCTGTTCCCCAAGGGTCGGACGCTACGGCAGTCCCAGGAGTTCCGCCAGCTGCCGGG	chr15:80780238-80780558
15	80780386	80781093	80780769	708	80779769	80781769	ENCFF779CWH.2	220175	81000944	81005788	+	TLNRD1	25148	80679684	80755621	+	ABHD17C	CEMIP	3	CTGGGAACGAAGGCCAGTGAC,chr15,+,370,0.71366	CTGGGAACGAAGGCCAGTGAC	chr15	+	370	0.71366	1056	1029	1028	-153027	-156472	-166545	chr15:80780388-80780408	TGTTTAGACTGAGACTCCAAACGTGGCATCGCTGGAAGAAGGTCTGGTGGTCCCTGGCAAAGGACGTCGGCTCCAAGAAAGGTCGCGTTAGGTTGTGAGGAAAGGCAGAGAGTCCTGGCAGAACGCTGGCCAGGTCTCCAGCTCGCCGCTCTGGGAACGAAGGCCAGTGACATTCTGGAATGGACCCCAAGGGATGCGTGTGCTCATGAGAGAGGAGCGCTGTGCGCCCTGGGTCCTCAGCCGCAGACACTCTCTGCGACAGCCGCTGTTCCCCAAGGGTCGGACGCTACGGCAGTCCCAGGAGTTCCGCCAGCTGCCGGG	chr15:80780238-80780558
15	80780333	80781087	80780773	755	80779773	80781773	ENCFF107EWI.2	220171	81000944	81005788	+	TLNRD1	25152	80679684	80755621	+	ABHD17C	CEMIP	3	CTGGGAACGAAGGCCAGTGAC,chr15,+,374,0.71366	CTGGGAACGAAGGCCAGTGAC	chr15	+	374	0.71366	1056	1029	1028	-153027	-156472	-166545	chr15:80780388-80780408	TGTTTAGACTGAGACTCCAAACGTGGCATCGCTGGAAGAAGGTCTGGTGGTCCCTGGCAAAGGACGTCGGCTCCAAGAAAGGTCGCGTTAGGTTGTGAGGAAAGGCAGAGAGTCCTGGCAGAACGCTGGCCAGGTCTCCAGCTCGCCGCTCTGGGAACGAAGGCCAGTGACATTCTGGAATGGACCCCAAGGGATGCGTGTGCTCATGAGAGAGGAGCGCTGTGCGCCCTGGGTCCTCAGCCGCAGACACTCTCTGCGACAGCCGCTGTTCCCCAAGGGTCGGACGCTACGGCAGTCCCAGGAGTTCCGCCAGCTGCCGGG	chr15:80780238-80780558
15	80780599	80780937	80780778	339	80779778	80781778	ENCFF669XCW.5	220166	81000944	81005788	+	TLNRD1	25157	80679684	80755621	+	ABHD17C	CEMIP	3	CTGGGAACGAAGGCCAGTGAC,chr15,+,379,0.71366	CTGGGAACGAAGGCCAGTGAC	chr15	+	379	0.71366	1056	1029	1028	-153027	-156472	-166545	chr15:80780388-80780408	TGTTTAGACTGAGACTCCAAACGTGGCATCGCTGGAAGAAGGTCTGGTGGTCCCTGGCAAAGGACGTCGGCTCCAAGAAAGGTCGCGTTAGGTTGTGAGGAAAGGCAGAGAGTCCTGGCAGAACGCTGGCCAGGTCTCCAGCTCGCCGCTCTGGGAACGAAGGCCAGTGACATTCTGGAATGGACCCCAAGGGATGCGTGTGCTCATGAGAGAGGAGCGCTGTGCGCCCTGGGTCCTCAGCCGCAGACACTCTCTGCGACAGCCGCTGTTCCCCAAGGGTCGGACGCTACGGCAGTCCCAGGAGTTCCGCCAGCTGCCGGG	chr15:80780238-80780558
15	80780592	80780963	80780781	372	80779781	80781781	ENCFF896RCP.4	220163	81000944	81005788	+	TLNRD1	25160	80679684	80755621	+	ABHD17C	CEMIP	3	CTGGGAACGAAGGCCAGTGAC,chr15,+,382,0.71366	CTGGGAACGAAGGCCAGTGAC	chr15	+	382	0.71366	1056	1029	1028	-153027	-156472	-166545	chr15:80780388-80780408	TGTTTAGACTGAGACTCCAAACGTGGCATCGCTGGAAGAAGGTCTGGTGGTCCCTGGCAAAGGACGTCGGCTCCAAGAAAGGTCGCGTTAGGTTGTGAGGAAAGGCAGAGAGTCCTGGCAGAACGCTGGCCAGGTCTCCAGCTCGCCGCTCTGGGAACGAAGGCCAGTGACATTCTGGAATGGACCCCAAGGGATGCGTGTGCTCATGAGAGAGGAGCGCTGTGCGCCCTGGGTCCTCAGCCGCAGACACTCTCTGCGACAGCCGCTGTTCCCCAAGGGTCGGACGCTACGGCAGTCCCAGGAGTTCCGCCAGCTGCCGGG	chr15:80780238-80780558
15	80780582	80781002	80780783	421	80779783	80781783	ENCFF668YET.4	220161	81000944	81005788	+	TLNRD1	25162	80679684	80755621	+	ABHD17C	CEMIP	3	CTGGGAACGAAGGCCAGTGAC,chr15,+,384,0.71366	CTGGGAACGAAGGCCAGTGAC	chr15	+	384	0.71366	1056	1029	1028	-153027	-156472	-166545	chr15:80780388-80780408	TGTTTAGACTGAGACTCCAAACGTGGCATCGCTGGAAGAAGGTCTGGTGGTCCCTGGCAAAGGACGTCGGCTCCAAGAAAGGTCGCGTTAGGTTGTGAGGAAAGGCAGAGAGTCCTGGCAGAACGCTGGCCAGGTCTCCAGCTCGCCGCTCTGGGAACGAAGGCCAGTGACATTCTGGAATGGACCCCAAGGGATGCGTGTGCTCATGAGAGAGGAGCGCTGTGCGCCCTGGGTCCTCAGCCGCAGACACTCTCTGCGACAGCCGCTGTTCCCCAAGGGTCGGACGCTACGGCAGTCCCAGGAGTTCCGCCAGCTGCCGGG	chr15:80780238-80780558
15	80780666	80780891	80780783	226	80779783	80781783	ENCFF023ZUW.1	220161	81000944	81005788	+	TLNRD1	25162	80679684	80755621	+	ABHD17C	CEMIP	3	CTGGGAACGAAGGCCAGTGAC,chr15,+,384,0.71366	CTGGGAACGAAGGCCAGTGAC	chr15	+	384	0.71366	1056	1029	1028	-153027	-156472	-166545	chr15:80780388-80780408	TGTTTAGACTGAGACTCCAAACGTGGCATCGCTGGAAGAAGGTCTGGTGGTCCCTGGCAAAGGACGTCGGCTCCAAGAAAGGTCGCGTTAGGTTGTGAGGAAAGGCAGAGAGTCCTGGCAGAACGCTGGCCAGGTCTCCAGCTCGCCGCTCTGGGAACGAAGGCCAGTGACATTCTGGAATGGACCCCAAGGGATGCGTGTGCTCATGAGAGAGGAGCGCTGTGCGCCCTGGGTCCTCAGCCGCAGACACTCTCTGCGACAGCCGCTGTTCCCCAAGGGTCGGACGCTACGGCAGTCCCAGGAGTTCCGCCAGCTGCCGGG	chr15:80780238-80780558
15	80780609	80780957	80780784	349	80779784	80781784	ENCFF713ZPE.4	220160	81000944	81005788	+	TLNRD1	25163	80679684	80755621	+	ABHD17C	CEMIP	3	CTGGGAACGAAGGCCAGTGAC,chr15,+,385,0.71366	CTGGGAACGAAGGCCAGTGAC	chr15	+	385	0.71366	1056	1029	1028	-153027	-156472	-166545	chr15:80780388-80780408	TGTTTAGACTGAGACTCCAAACGTGGCATCGCTGGAAGAAGGTCTGGTGGTCCCTGGCAAAGGACGTCGGCTCCAAGAAAGGTCGCGTTAGGTTGTGAGGAAAGGCAGAGAGTCCTGGCAGAACGCTGGCCAGGTCTCCAGCTCGCCGCTCTGGGAACGAAGGCCAGTGACATTCTGGAATGGACCCCAAGGGATGCGTGTGCTCATGAGAGAGGAGCGCTGTGCGCCCTGGGTCCTCAGCCGCAGACACTCTCTGCGACAGCCGCTGTTCCCCAAGGGTCGGACGCTACGGCAGTCCCAGGAGTTCCGCCAGCTGCCGGG	chr15:80780238-80780558
15	80780505	80781040	80780785	536	80779785	80781785	ENCFF290ESJ.5	220159	81000944	81005788	+	TLNRD1	25164	80679684	80755621	+	ABHD17C	CEMIP	3	CTGGGAACGAAGGCCAGTGAC,chr15,+,386,0.71366	CTGGGAACGAAGGCCAGTGAC	chr15	+	386	0.71366	1056	1029	1028	-153027	-156472	-166545	chr15:80780388-80780408	TGTTTAGACTGAGACTCCAAACGTGGCATCGCTGGAAGAAGGTCTGGTGGTCCCTGGCAAAGGACGTCGGCTCCAAGAAAGGTCGCGTTAGGTTGTGAGGAAAGGCAGAGAGTCCTGGCAGAACGCTGGCCAGGTCTCCAGCTCGCCGCTCTGGGAACGAAGGCCAGTGACATTCTGGAATGGACCCCAAGGGATGCGTGTGCTCATGAGAGAGGAGCGCTGTGCGCCCTGGGTCCTCAGCCGCAGACACTCTCTGCGACAGCCGCTGTTCCCCAAGGGTCGGACGCTACGGCAGTCCCAGGAGTTCCGCCAGCTGCCGGG	chr15:80780238-80780558
15	80780693	80780876	80780786	184	80779786	80781786	ENCFF796YFZ.1	220158	81000944	81005788	+	TLNRD1	25165	80679684	80755621	+	ABHD17C	CEMIP	3	CTGGGAACGAAGGCCAGTGAC,chr15,+,387,0.71366	CTGGGAACGAAGGCCAGTGAC	chr15	+	387	0.71366	1056	1029	1028	-153027	-156472	-166545	chr15:80780388-80780408	TGTTTAGACTGAGACTCCAAACGTGGCATCGCTGGAAGAAGGTCTGGTGGTCCCTGGCAAAGGACGTCGGCTCCAAGAAAGGTCGCGTTAGGTTGTGAGGAAAGGCAGAGAGTCCTGGCAGAACGCTGGCCAGGTCTCCAGCTCGCCGCTCTGGGAACGAAGGCCAGTGACATTCTGGAATGGACCCCAAGGGATGCGTGTGCTCATGAGAGAGGAGCGCTGTGCGCCCTGGGTCCTCAGCCGCAGACACTCTCTGCGACAGCCGCTGTTCCCCAAGGGTCGGACGCTACGGCAGTCCCAGGAGTTCCGCCAGCTGCCGGG	chr15:80780238-80780558
15	80780610	80780938	80780787	329	80779787	80781787	ENCFF540FXB.6	220157	81000944	81005788	+	TLNRD1	25166	80679684	80755621	+	ABHD17C	CEMIP	3	CTGGGAACGAAGGCCAGTGAC,chr15,+,388,0.71366	CTGGGAACGAAGGCCAGTGAC	chr15	+	388	0.71366	1056	1029	1028	-153027	-156472	-166545	chr15:80780388-80780408	TGTTTAGACTGAGACTCCAAACGTGGCATCGCTGGAAGAAGGTCTGGTGGTCCCTGGCAAAGGACGTCGGCTCCAAGAAAGGTCGCGTTAGGTTGTGAGGAAAGGCAGAGAGTCCTGGCAGAACGCTGGCCAGGTCTCCAGCTCGCCGCTCTGGGAACGAAGGCCAGTGACATTCTGGAATGGACCCCAAGGGATGCGTGTGCTCATGAGAGAGGAGCGCTGTGCGCCCTGGGTCCTCAGCCGCAGACACTCTCTGCGACAGCCGCTGTTCCCCAAGGGTCGGACGCTACGGCAGTCCCAGGAGTTCCGCCAGCTGCCGGG	chr15:80780238-80780558
15	80780649	80780914	80780788	266	80779788	80781788	ENCFF274BBE.1	220156	81000944	81005788	+	TLNRD1	25167	80679684	80755621	+	ABHD17C	CEMIP	3	CTGGGAACGAAGGCCAGTGAC,chr15,+,389,0.71366	CTGGGAACGAAGGCCAGTGAC	chr15	+	389	0.71366	1056	1029	1028	-153027	-156472	-166545	chr15:80780388-80780408	TGTTTAGACTGAGACTCCAAACGTGGCATCGCTGGAAGAAGGTCTGGTGGTCCCTGGCAAAGGACGTCGGCTCCAAGAAAGGTCGCGTTAGGTTGTGAGGAAAGGCAGAGAGTCCTGGCAGAACGCTGGCCAGGTCTCCAGCTCGCCGCTCTGGGAACGAAGGCCAGTGACATTCTGGAATGGACCCCAAGGGATGCGTGTGCTCATGAGAGAGGAGCGCTGTGCGCCCTGGGTCCTCAGCCGCAGACACTCTCTGCGACAGCCGCTGTTCCCCAAGGGTCGGACGCTACGGCAGTCCCAGGAGTTCCGCCAGCTGCCGGG	chr15:80780238-80780558
15	80780623	80780933	80780789	311	80779789	80781789	ENCFF986RRJ.4	220155	81000944	81005788	+	TLNRD1	25168	80679684	80755621	+	ABHD17C	CEMIP	3	CTGGGAACGAAGGCCAGTGAC,chr15,+,390,0.71366	CTGGGAACGAAGGCCAGTGAC	chr15	+	390	0.71366	1056	1029	1028	-153027	-156472	-166545	chr15:80780388-80780408	TGTTTAGACTGAGACTCCAAACGTGGCATCGCTGGAAGAAGGTCTGGTGGTCCCTGGCAAAGGACGTCGGCTCCAAGAAAGGTCGCGTTAGGTTGTGAGGAAAGGCAGAGAGTCCTGGCAGAACGCTGGCCAGGTCTCCAGCTCGCCGCTCTGGGAACGAAGGCCAGTGACATTCTGGAATGGACCCCAAGGGATGCGTGTGCTCATGAGAGAGGAGCGCTGTGCGCCCTGGGTCCTCAGCCGCAGACACTCTCTGCGACAGCCGCTGTTCCCCAAGGGTCGGACGCTACGGCAGTCCCAGGAGTTCCGCCAGCTGCCGGG	chr15:80780238-80780558
15	80780712	80780843	80780791	132	80779791	80781791	ENCFF208NUB.1	220153	81000944	81005788	+	TLNRD1	25170	80679684	80755621	+	ABHD17C	CEMIP	3	CTGGGAACGAAGGCCAGTGAC,chr15,+,392,0.71366	CTGGGAACGAAGGCCAGTGAC	chr15	+	392	0.71366	1056	1029	1028	-153027	-156472	-166545	chr15:80780388-80780408	TGTTTAGACTGAGACTCCAAACGTGGCATCGCTGGAAGAAGGTCTGGTGGTCCCTGGCAAAGGACGTCGGCTCCAAGAAAGGTCGCGTTAGGTTGTGAGGAAAGGCAGAGAGTCCTGGCAGAACGCTGGCCAGGTCTCCAGCTCGCCGCTCTGGGAACGAAGGCCAGTGACATTCTGGAATGGACCCCAAGGGATGCGTGTGCTCATGAGAGAGGAGCGCTGTGCGCCCTGGGTCCTCAGCCGCAGACACTCTCTGCGACAGCCGCTGTTCCCCAAGGGTCGGACGCTACGGCAGTCCCAGGAGTTCCGCCAGCTGCCGGG	chr15:80780238-80780558
15	80780637	80780935	80780796	299	80779796	80781796	ENCFF403CAJ.3	220148	81000944	81005788	+	TLNRD1	25175	80679684	80755621	+	ABHD17C	CEMIP	3	CTGGGAACGAAGGCCAGTGAC,chr15,+,397,0.71366	CTGGGAACGAAGGCCAGTGAC	chr15	+	397	0.71366	1056	1029	1028	-153027	-156472	-166545	chr15:80780388-80780408	TGTTTAGACTGAGACTCCAAACGTGGCATCGCTGGAAGAAGGTCTGGTGGTCCCTGGCAAAGGACGTCGGCTCCAAGAAAGGTCGCGTTAGGTTGTGAGGAAAGGCAGAGAGTCCTGGCAGAACGCTGGCCAGGTCTCCAGCTCGCCGCTCTGGGAACGAAGGCCAGTGACATTCTGGAATGGACCCCAAGGGATGCGTGTGCTCATGAGAGAGGAGCGCTGTGCGCCCTGGGTCCTCAGCCGCAGACACTCTCTGCGACAGCCGCTGTTCCCCAAGGGTCGGACGCTACGGCAGTCCCAGGAGTTCCGCCAGCTGCCGGG	chr15:80780238-80780558
15	80780659	80780904	80780806	246	80779806	80781806	ENCFF313CII.1	220138	81000944	81005788	+	TLNRD1	25185	80679684	80755621	+	ABHD17C	CEMIP	3	CTGGGAACGAAGGCCAGTGAC,chr15,+,407,0.71366	CTGGGAACGAAGGCCAGTGAC	chr15	+	407	0.71366	1056	1029	1028	-153027	-156472	-166545	chr15:80780388-80780408	TGTTTAGACTGAGACTCCAAACGTGGCATCGCTGGAAGAAGGTCTGGTGGTCCCTGGCAAAGGACGTCGGCTCCAAGAAAGGTCGCGTTAGGTTGTGAGGAAAGGCAGAGAGTCCTGGCAGAACGCTGGCCAGGTCTCCAGCTCGCCGCTCTGGGAACGAAGGCCAGTGACATTCTGGAATGGACCCCAAGGGATGCGTGTGCTCATGAGAGAGGAGCGCTGTGCGCCCTGGGTCCTCAGCCGCAGACACTCTCTGCGACAGCCGCTGTTCCCCAAGGGTCGGACGCTACGGCAGTCCCAGGAGTTCCGCCAGCTGCCGGG	chr15:80780238-80780558
15	80780386	80781093	80780973	708	80779973	80781973	ENCFF779CWH.1	219971	81000944	81005788	+	TLNRD1	25352	80679684	80755621	+	ABHD17C	CEMIP	3	CTGGGAACGAAGGCCAGTGAC,chr15,+,574,0.71366	CTGGGAACGAAGGCCAGTGAC	chr15	+	574	0.71366	1056	1029	1028	-153027	-156472	-166545	chr15:80780388-80780408	TGTTTAGACTGAGACTCCAAACGTGGCATCGCTGGAAGAAGGTCTGGTGGTCCCTGGCAAAGGACGTCGGCTCCAAGAAAGGTCGCGTTAGGTTGTGAGGAAAGGCAGAGAGTCCTGGCAGAACGCTGGCCAGGTCTCCAGCTCGCCGCTCTGGGAACGAAGGCCAGTGACATTCTGGAATGGACCCCAAGGGATGCGTGTGCTCATGAGAGAGGAGCGCTGTGCGCCCTGGGTCCTCAGCCGCAGACACTCTCTGCGACAGCCGCTGTTCCCCAAGGGTCGGACGCTACGGCAGTCCCAGGAGTTCCGCCAGCTGCCGGG	chr15:80780238-80780558
15	80780333	80781087	80780986	755	80779986	80781986	ENCFF107EWI.1	219958	81000944	81005788	+	TLNRD1	25365	80679684	80755621	+	ABHD17C	CEMIP	3	CTGGGAACGAAGGCCAGTGAC,chr15,+,587,0.71366	CTGGGAACGAAGGCCAGTGAC	chr15	+	587	0.71366	1056	1029	1028	-153027	-156472	-166545	chr15:80780388-80780408	TGTTTAGACTGAGACTCCAAACGTGGCATCGCTGGAAGAAGGTCTGGTGGTCCCTGGCAAAGGACGTCGGCTCCAAGAAAGGTCGCGTTAGGTTGTGAGGAAAGGCAGAGAGTCCTGGCAGAACGCTGGCCAGGTCTCCAGCTCGCCGCTCTGGGAACGAAGGCCAGTGACATTCTGGAATGGACCCCAAGGGATGCGTGTGCTCATGAGAGAGGAGCGCTGTGCGCCCTGGGTCCTCAGCCGCAGACACTCTCTGCGACAGCCGCTGTTCCCCAAGGGTCGGACGCTACGGCAGTCCCAGGAGTTCCGCCAGCTGCCGGG	chr15:80780238-80780558
15	80780439	80781100	80780990	662	80779990	80781990	ENCFF706DRE.1	219954	81000944	81005788	+	TLNRD1	25369	80679684	80755621	+	ABHD17C	CEMIP	3	CTGGGAACGAAGGCCAGTGAC,chr15,+,591,0.71366	CTGGGAACGAAGGCCAGTGAC	chr15	+	591	0.71366	1056	1029	1028	-153027	-156472	-166545	chr15:80780388-80780408	TGTTTAGACTGAGACTCCAAACGTGGCATCGCTGGAAGAAGGTCTGGTGGTCCCTGGCAAAGGACGTCGGCTCCAAGAAAGGTCGCGTTAGGTTGTGAGGAAAGGCAGAGAGTCCTGGCAGAACGCTGGCCAGGTCTCCAGCTCGCCGCTCTGGGAACGAAGGCCAGTGACATTCTGGAATGGACCCCAAGGGATGCGTGTGCTCATGAGAGAGGAGCGCTGTGCGCCCTGGGTCCTCAGCCGCAGACACTCTCTGCGACAGCCGCTGTTCCCCAAGGGTCGGACGCTACGGCAGTCCCAGGAGTTCCGCCAGCTGCCGGG	chr15:80780238-80780558
15	80894482	80894738	80894610	257	80893610	80895610	ENCFF540FXB.3	106334	81000944	81005788	+	TLNRD1	51679	80946289	80989878	-	MESD	CEMIP	4	CCCAGGGCCTGGCACAGAGTG,chr15,-,497,0.71143	CCCAGGGCCTGGCACAGAGTG	chr15	-	497	0.71143	114770	114743	114742	-39313	-42758	-52831	chr15:80894102-80894122	TACATCACAACACTTCTAAGCCCCATCCACTCTTGCCCTAAGGTGGAAGCCGCCTAATGTCTTTTGTTCAAATGTCTGCCTCCTCCCACCGCATGGTGGGCTCTGGGTGGGCAAGGAGCTGGTTTTTGCCCCCTTGTCCCCAGCATTCAGCCCAGGGCCTGGCACAGAGTGAGGTCTCAGTGGATGAGGGCTGGCTGGTGAGCAGCTACAAGGCCAGGTGGAGAATTTAGGGAGCAGGCCTCCAGGGAGGGCATGATCCCTGCCAGCTGGGGCCCATCCCAGAGCCAGGGTGTGTCTGCATCCTGACCATGACTATCATTC	chr15:80893952-80894272
15	80894433	80894843	80894638	411	80893638	80895638	ENCFF290ESJ.1	106306	81000944	81005788	+	TLNRD1	51651	80946289	80989878	-	MESD	CEMIP	4	CCCAGGGCCTGGCACAGAGTG,chr15,-,525,0.71143	CCCAGGGCCTGGCACAGAGTG	chr15	-	525	0.71143	114770	114743	114742	-39313	-42758	-52831	chr15:80894102-80894122	TACATCACAACACTTCTAAGCCCCATCCACTCTTGCCCTAAGGTGGAAGCCGCCTAATGTCTTTTGTTCAAATGTCTGCCTCCTCCCACCGCATGGTGGGCTCTGGGTGGGCAAGGAGCTGGTTTTTGCCCCCTTGTCCCCAGCATTCAGCCCAGGGCCTGGCACAGAGTGAGGTCTCAGTGGATGAGGGCTGGCTGGTGAGCAGCTACAAGGCCAGGTGGAGAATTTAGGGAGCAGGCCTCCAGGGAGGGCATGATCCCTGCCAGCTGGGGCCCATCCCAGAGCCAGGGTGTGTCTGCATCCTGACCATGACTATCATTC	chr15:80893952-80894272
15	80778335	80778655	80778495	321	80777495	80779495	ENCFF896RCP.2	848	80779343	80951776	+	CEMIP	22874	80679684	80755621	+	ABHD17C	---	7	TGTGTGACCAGGGCCAGCTAC,chr15,-,81,0.70919	TGTGTGACCAGGGCCAGCTAC	chr15	-	81	0.70919	-929	-956	-957	-155012	-158457	-168530	chr15:80778403-80778423	GGACAGGCCAAAGTTCTGAAGGGTCAAAGCAAGAAGGTGCGGCTGGTCTAGACATTCCCTCGCGGGAGGAAACAGTACCAGTAGGAAAAGTTCATCACAACACATCCCTAGGGCATATGGAGTCTCCTCTCAACTCTGCCGCTAACCTACTGTGTGACCAGGGCCAGCTACTTCCCCTGTCTGAGCCTCAGGGTGGTTTTTTTGCAGGGAGGTGAGGAGTGTTTGTTTTTCTTGTTTTGTTTTAATCTGTAAAATGAGGGCGTTGATACCTGCTCTCTGCCTCTTCCACCTTTCAGAGTGTGACTCAGCCCCCTTTCCTGG	chr15:80778253-80778573
15	80778971	80779255	80779113	285	80778113	80780113	ENCFF713ZPE.3	230	80779343	80951776	+	CEMIP	23492	80679684	80755621	+	ABHD17C	---	7	TGTGTGACCAGGGCCAGCTAC,chr15,-,699,0.70919	TGTGTGACCAGGGCCAGCTAC	chr15	-	699	0.70919	-929	-956	-957	-155012	-158457	-168530	chr15:80778403-80778423	GGACAGGCCAAAGTTCTGAAGGGTCAAAGCAAGAAGGTGCGGCTGGTCTAGACATTCCCTCGCGGGAGGAAACAGTACCAGTAGGAAAAGTTCATCACAACACATCCCTAGGGCATATGGAGTCTCCTCTCAACTCTGCCGCTAACCTACTGTGTGACCAGGGCCAGCTACTTCCCCTGTCTGAGCCTCAGGGTGGTTTTTTTGCAGGGAGGTGAGGAGTGTTTGTTTTTCTTGTTTTGTTTTAATCTGTAAAATGAGGGCGTTGATACCTGCTCTCTGCCTCTTCCACCTTTCAGAGTGTGACTCAGCCCCCTTTCCTGG	chr15:80778253-80778573
15	80778979	80779255	80779117	277	80778117	80780117	ENCFF668YET.1	226	80779343	80951776	+	CEMIP	23496	80679684	80755621	+	ABHD17C	---	7	TGTGTGACCAGGGCCAGCTAC,chr15,-,703,0.70919	TGTGTGACCAGGGCCAGCTAC	chr15	-	703	0.70919	-929	-956	-957	-155012	-158457	-168530	chr15:80778403-80778423	GGACAGGCCAAAGTTCTGAAGGGTCAAAGCAAGAAGGTGCGGCTGGTCTAGACATTCCCTCGCGGGAGGAAACAGTACCAGTAGGAAAAGTTCATCACAACACATCCCTAGGGCATATGGAGTCTCCTCTCAACTCTGCCGCTAACCTACTGTGTGACCAGGGCCAGCTACTTCCCCTGTCTGAGCCTCAGGGTGGTTTTTTTGCAGGGAGGTGAGGAGTGTTTGTTTTTCTTGTTTTGTTTTAATCTGTAAAATGAGGGCGTTGATACCTGCTCTCTGCCTCTTCCACCTTTCAGAGTGTGACTCAGCCCCCTTTCCTGG	chr15:80778253-80778573
15	80778991	80779323	80779136	333	80778136	80780136	ENCFF290ESJ.4	207	80779343	80951776	+	CEMIP	23515	80679684	80755621	+	ABHD17C	---	7	TGTGTGACCAGGGCCAGCTAC,chr15,-,722,0.70919	TGTGTGACCAGGGCCAGCTAC	chr15	-	722	0.70919	-929	-956	-957	-155012	-158457	-168530	chr15:80778403-80778423	GGACAGGCCAAAGTTCTGAAGGGTCAAAGCAAGAAGGTGCGGCTGGTCTAGACATTCCCTCGCGGGAGGAAACAGTACCAGTAGGAAAAGTTCATCACAACACATCCCTAGGGCATATGGAGTCTCCTCTCAACTCTGCCGCTAACCTACTGTGTGACCAGGGCCAGCTACTTCCCCTGTCTGAGCCTCAGGGTGGTTTTTTTGCAGGGAGGTGAGGAGTGTTTGTTTTTCTTGTTTTGTTTTAATCTGTAAAATGAGGGCGTTGATACCTGCTCTCTGCCTCTTCCACCTTTCAGAGTGTGACTCAGCCCCCTTTCCTGG	chr15:80778253-80778573
15	80779136	80779392	80779264	257	80778264	80780264	ENCFF540FXB.2	79	80779343	80951776	+	CEMIP	23643	80679684	80755621	+	ABHD17C	---	7	TGTGTGACCAGGGCCAGCTAC,chr15,-,850,0.70919	TGTGTGACCAGGGCCAGCTAC	chr15	-	850	0.70919	-929	-956	-957	-155012	-158457	-168530	chr15:80778403-80778423	---	chr15:80778253-80778573
15	80894482	80894738	80894610	257	80893610	80895610	ENCFF540FXB.3	106334	81000944	81005788	+	TLNRD1	51679	80946289	80989878	-	MESD	CEMIP	4	TGCTGCACCCCAGACACAATC,chr15,+,91,0.70869	TGCTGCACCCCAGACACAATC	chr15	+	91	0.70869	115176	115149	115148	-38907	-42352	-52425	chr15:80894508-80894528	AGTTTCCTTATCTGTAAAACTAACAGCAGCCTCATAGTTTTGCTATGAAGATGAAATGAGATAATATAGGTAAACATCTAGCTTTAGTGGTTCTCAAACTTTCTTGCCCATTAGAATCACCTGGACAACTTTTCAAAGTCCAGATGTCCATGCTGCACCCCAGACACAATCAAATCTGAGGCTCCGAGGATGGGGACTGGGCATGAGTATTTTTTAAAGACTCCTCCCCATGGGATGCAGAACCATGTTTGGACTGTTGGCCGCTGTTCATGGTGCTGGTAGTGGTGGTGCAAATTGTAAAAAGTGGCCAGCCCAGATCCT	chr15:80894358-80894678
15	80894433	80894843	80894638	411	80893638	80895638	ENCFF290ESJ.1	106306	81000944	81005788	+	TLNRD1	51651	80946289	80989878	-	MESD	CEMIP	4	TGCTGCACCCCAGACACAATC,chr15,+,119,0.70869	TGCTGCACCCCAGACACAATC	chr15	+	119	0.70869	115176	115149	115148	-38907	-42352	-52425	chr15:80894508-80894528	AGTTTCCTTATCTGTAAAACTAACAGCAGCCTCATAGTTTTGCTATGAAGATGAAATGAGATAATATAGGTAAACATCTAGCTTTAGTGGTTCTCAAACTTTCTTGCCCATTAGAATCACCTGGACAACTTTTCAAAGTCCAGATGTCCATGCTGCACCCCAGACACAATCAAATCTGAGGCTCCGAGGATGGGGACTGGGCATGAGTATTTTTTAAAGACTCCTCCCCATGGGATGCAGAACCATGTTTGGACTGTTGGCCGCTGTTCATGGTGCTGGTAGTGGTGGTGCAAATTGTAAAAAGTGGCCAGCCCAGATCCT	chr15:80894358-80894678
15	80778335	80778655	80778495	321	80777495	80779495	ENCFF896RCP.2	848	80779343	80951776	+	CEMIP	22874	80679684	80755621	+	ABHD17C	---	7	CCCAGAGCCGCCGCCAGAGCC,chr15,+,-686,0.70551	CCCAGAGCCGCCGCCAGAGCC	chr15	+	-686	0.70551	-162	-189	-190	-154245	-157690	-167763	chr15:80779170-80779190	ACGGGCGACCCTGGCTCCTTGGAGGCCCGGGGACTTGCTCTCCGCGGTCCGCCGCGGCCGCTCCACCGAGTCCTGGCCTCCAGCGCCCTCACCTGGCTGCTGCGGGCGGGACTCTGCGCACCCGGGCTCCGCGGGCTCAGGTCTGCGTCTCCCAGAGCCGCCGCCAGAGCCCGCCCCGGTCCGGCCCGGGCACAGGGCCCCCGCCCCACTTGGGCAAGGCGGGGGCGCGTGGAGGGAAGTTTCATCGGGGGGCGAGGGAGGGAGCTTCGGTGCCGCGCGGGCGTCAGGGGCTCCTCGGGGGAGGAGTCAGTAAAAGTGGCT	chr15:80779020-80779340
15	80778971	80779255	80779113	285	80778113	80780113	ENCFF713ZPE.3	230	80779343	80951776	+	CEMIP	23492	80679684	80755621	+	ABHD17C	---	7	CCCAGAGCCGCCGCCAGAGCC,chr15,+,-68,0.70551	CCCAGAGCCGCCGCCAGAGCC	chr15	+	-68	0.70551	-162	-189	-190	-154245	-157690	-167763	chr15:80779170-80779190	ACGGGCGACCCTGGCTCCTTGGAGGCCCGGGGACTTGCTCTCCGCGGTCCGCCGCGGCCGCTCCACCGAGTCCTGGCCTCCAGCGCCCTCACCTGGCTGCTGCGGGCGGGACTCTGCGCACCCGGGCTCCGCGGGCTCAGGTCTGCGTCTCCCAGAGCCGCCGCCAGAGCCCGCCCCGGTCCGGCCCGGGCACAGGGCCCCCGCCCCACTTGGGCAAGGCGGGGGCGCGTGGAGGGAAGTTTCATCGGGGGGCGAGGGAGGGAGCTTCGGTGCCGCGCGGGCGTCAGGGGCTCCTCGGGGGAGGAGTCAGTAAAAGTGGCT	chr15:80779020-80779340
15	80778979	80779255	80779117	277	80778117	80780117	ENCFF668YET.1	226	80779343	80951776	+	CEMIP	23496	80679684	80755621	+	ABHD17C	---	7	CCCAGAGCCGCCGCCAGAGCC,chr15,+,-64,0.70551	CCCAGAGCCGCCGCCAGAGCC	chr15	+	-64	0.70551	-162	-189	-190	-154245	-157690	-167763	chr15:80779170-80779190	ACGGGCGACCCTGGCTCCTTGGAGGCCCGGGGACTTGCTCTCCGCGGTCCGCCGCGGCCGCTCCACCGAGTCCTGGCCTCCAGCGCCCTCACCTGGCTGCTGCGGGCGGGACTCTGCGCACCCGGGCTCCGCGGGCTCAGGTCTGCGTCTCCCAGAGCCGCCGCCAGAGCCCGCCCCGGTCCGGCCCGGGCACAGGGCCCCCGCCCCACTTGGGCAAGGCGGGGGCGCGTGGAGGGAAGTTTCATCGGGGGGCGAGGGAGGGAGCTTCGGTGCCGCGCGGGCGTCAGGGGCTCCTCGGGGGAGGAGTCAGTAAAAGTGGCT	chr15:80779020-80779340
15	80778991	80779323	80779136	333	80778136	80780136	ENCFF290ESJ.4	207	80779343	80951776	+	CEMIP	23515	80679684	80755621	+	ABHD17C	---	7	CCCAGAGCCGCCGCCAGAGCC,chr15,+,-45,0.70551	CCCAGAGCCGCCGCCAGAGCC	chr15	+	-45	0.70551	-162	-189	-190	-154245	-157690	-167763	chr15:80779170-80779190	ACGGGCGACCCTGGCTCCTTGGAGGCCCGGGGACTTGCTCTCCGCGGTCCGCCGCGGCCGCTCCACCGAGTCCTGGCCTCCAGCGCCCTCACCTGGCTGCTGCGGGCGGGACTCTGCGCACCCGGGCTCCGCGGGCTCAGGTCTGCGTCTCCCAGAGCCGCCGCCAGAGCCCGCCCCGGTCCGGCCCGGGCACAGGGCCCCCGCCCCACTTGGGCAAGGCGGGGGCGCGTGGAGGGAAGTTTCATCGGGGGGCGAGGGAGGGAGCTTCGGTGCCGCGCGGGCGTCAGGGGCTCCTCGGGGGAGGAGTCAGTAAAAGTGGCT	chr15:80779020-80779340
15	80779136	80779392	80779264	257	80778264	80780264	ENCFF540FXB.2	79	80779343	80951776	+	CEMIP	23643	80679684	80755621	+	ABHD17C	---	7	CCCAGAGCCGCCGCCAGAGCC,chr15,+,83,0.70551	CCCAGAGCCGCCGCCAGAGCC	chr15	+	83	0.70551	-162	-189	-190	-154245	-157690	-167763	chr15:80779170-80779190	ACGGGCGACCCTGGCTCCTTGGAGGCCCGGGGACTTGCTCTCCGCGGTCCGCCGCGGCCGCTCCACCGAGTCCTGGCCTCCAGCGCCCTCACCTGGCTGCTGCGGGCGGGACTCTGCGCACCCGGGCTCCGCGGGCTCAGGTCTGCGTCTCCCAGAGCCGCCGCCAGAGCCCGCCCCGGTCCGGCCCGGGCACAGGGCCCCCGCCCCACTTGGGCAAGGCGGGGGCGCGTGGAGGGAAGTTTCATCGGGGGGCGAGGGAGGGAGCTTCGGTGCCGCGCGGGCGTCAGGGGCTCCTCGGGGGAGGAGTCAGTAAAAGTGGCT	chr15:80779020-80779340
15	80779293	80779529	80779411	237	80778411	80780411	ENCFF986RRJ.2	221533	81000944	81005788	+	TLNRD1	23790	80679684	80755621	+	ABHD17C	CEMIP	8	CCCAGAGCCGCCGCCAGAGCC,chr15,+,230,0.70551	CCCAGAGCCGCCGCCAGAGCC	chr15	+	230	0.70551	-162	-189	-190	-154245	-157690	-167763	chr15:80779170-80779190	ACGGGCGACCCTGGCTCCTTGGAGGCCCGGGGACTTGCTCTCCGCGGTCCGCCGCGGCCGCTCCACCGAGTCCTGGCCTCCAGCGCCCTCACCTGGCTGCTGCGGGCGGGACTCTGCGCACCCGGGCTCCGCGGGCTCAGGTCTGCGTCTCCCAGAGCCGCCGCCAGAGCCCGCCCCGGTCCGGCCCGGGCACAGGGCCCCCGCCCCACTTGGGCAAGGCGGGGGCGCGTGGAGGGAAGTTTCATCGGGGGGCGAGGGAGGGAGCTTCGGTGCCGCGCGGGCGTCAGGGGCTCCTCGGGGGAGGAGTCAGTAAAAGTGGCT	chr15:80779020-80779340
15	80779293	80779569	80779431	277	80778431	80780431	ENCFF668YET.3	221513	81000944	81005788	+	TLNRD1	23810	80679684	80755621	+	ABHD17C	CEMIP	8	CCCAGAGCCGCCGCCAGAGCC,chr15,+,250,0.70551	CCCAGAGCCGCCGCCAGAGCC	chr15	+	250	0.70551	-162	-189	-190	-154245	-157690	-167763	chr15:80779170-80779190	ACGGGCGACCCTGGCTCCTTGGAGGCCCGGGGACTTGCTCTCCGCGGTCCGCCGCGGCCGCTCCACCGAGTCCTGGCCTCCAGCGCCCTCACCTGGCTGCTGCGGGCGGGACTCTGCGCACCCGGGCTCCGCGGGCTCAGGTCTGCGTCTCCCAGAGCCGCCGCCAGAGCCCGCCCCGGTCCGGCCCGGGCACAGGGCCCCCGCCCCACTTGGGCAAGGCGGGGGCGCGTGGAGGGAAGTTTCATCGGGGGGCGAGGGAGGGAGCTTCGGTGCCGCGCGGGCGTCAGGGGCTCCTCGGGGGAGGAGTCAGTAAAAGTGGCT	chr15:80779020-80779340
15	80779330	80779614	80779472	285	80778472	80780472	ENCFF713ZPE.1	221472	81000944	81005788	+	TLNRD1	23851	80679684	80755621	+	ABHD17C	CEMIP	8	CCCAGAGCCGCCGCCAGAGCC,chr15,+,291,0.70551	CCCAGAGCCGCCGCCAGAGCC	chr15	+	291	0.70551	-162	-189	-190	-154245	-157690	-167763	chr15:80779170-80779190	ACGGGCGACCCTGGCTCCTTGGAGGCCCGGGGACTTGCTCTCCGCGGTCCGCCGCGGCCGCTCCACCGAGTCCTGGCCTCCAGCGCCCTCACCTGGCTGCTGCGGGCGGGACTCTGCGCACCCGGGCTCCGCGGGCTCAGGTCTGCGTCTCCCAGAGCCGCCGCCAGAGCCCGCCCCGGTCCGGCCCGGGCACAGGGCCCCCGCCCCACTTGGGCAAGGCGGGGGCGCGTGGAGGGAAGTTTCATCGGGGGGCGAGGGAGGGAGCTTCGGTGCCGCGCGGGCGTCAGGGGCTCCTCGGGGGAGGAGTCAGTAAAAGTGGCT	chr15:80779020-80779340
15	80779368	80779688	80779528	321	80778528	80780528	ENCFF896RCP.3	221416	81000944	81005788	+	TLNRD1	23907	80679684	80755621	+	ABHD17C	CEMIP	8	CCCAGAGCCGCCGCCAGAGCC,chr15,+,347,0.70551	CCCAGAGCCGCCGCCAGAGCC	chr15	+	347	0.70551	-162	-189	-190	-154245	-157690	-167763	chr15:80779170-80779190	ACGGGCGACCCTGGCTCCTTGGAGGCCCGGGGACTTGCTCTCCGCGGTCCGCCGCGGCCGCTCCACCGAGTCCTGGCCTCCAGCGCCCTCACCTGGCTGCTGCGGGCGGGACTCTGCGCACCCGGGCTCCGCGGGCTCAGGTCTGCGTCTCCCAGAGCCGCCGCCAGAGCCCGCCCCGGTCCGGCCCGGGCACAGGGCCCCCGCCCCACTTGGGCAAGGCGGGGGCGCGTGGAGGGAAGTTTCATCGGGGGGCGAGGGAGGGAGCTTCGGTGCCGCGCGGGCGTCAGGGGCTCCTCGGGGGAGGAGTCAGTAAAAGTGGCT	chr15:80779020-80779340
15	80779967	80780203	80780085	237	80779085	80781085	ENCFF986RRJ.3	220859	81000944	81005788	+	TLNRD1	24464	80679684	80755621	+	ABHD17C	CEMIP	7	CCCAGAGCCGCCGCCAGAGCC,chr15,+,904,0.70551	CCCAGAGCCGCCGCCAGAGCC	chr15	+	904	0.70551	-162	-189	-190	-154245	-157690	-167763	chr15:80779170-80779190	---	chr15:80779020-80779340
15	80894482	80894738	80894610	257	80893610	80895610	ENCFF540FXB.3	106334	81000944	81005788	+	TLNRD1	51679	80946289	80989878	-	MESD	CEMIP	4	CCCAGATCCTAGAAGAGTGGC,chr15,+,-70,0.70524	CCCAGATCCTAGAAGAGTGGC	chr15	+	-70	0.70524	115337	115310	115309	-38746	-42191	-52264	chr15:80894669-80894689	AGACACAATCAAATCTGAGGCTCCGAGGATGGGGACTGGGCATGAGTATTTTTTAAAGACTCCTCCCCATGGGATGCAGAACCATGTTTGGACTGTTGGCCGCTGTTCATGGTGCTGGTAGTGGTGGTGCAAATTGTAAAAAGTGGCCAGCCCAGATCCTAGAAGAGTGGCTACTTATTGTAAATGCTCCGTAAAATGTTCACCCAGCCATAAGCAGTAGATCACTGGTTTCGATACTGAGTACTGTAGGACCTCAGGCCAGGCATTTATCTATTCCAAGACTTTAGGCTGTCTTTCTCATAACAAAACTGATGGGGGCAA	chr15:80894519-80894839
15	80894433	80894843	80894638	411	80893638	80895638	ENCFF290ESJ.1	106306	81000944	81005788	+	TLNRD1	51651	80946289	80989878	-	MESD	CEMIP	4	CCCAGATCCTAGAAGAGTGGC,chr15,+,-42,0.70524	CCCAGATCCTAGAAGAGTGGC	chr15	+	-42	0.70524	115337	115310	115309	-38746	-42191	-52264	chr15:80894669-80894689	AGACACAATCAAATCTGAGGCTCCGAGGATGGGGACTGGGCATGAGTATTTTTTAAAGACTCCTCCCCATGGGATGCAGAACCATGTTTGGACTGTTGGCCGCTGTTCATGGTGCTGGTAGTGGTGGTGCAAATTGTAAAAAGTGGCCAGCCCAGATCCTAGAAGAGTGGCTACTTATTGTAAATGCTCCGTAAAATGTTCACCCAGCCATAAGCAGTAGATCACTGGTTTCGATACTGAGTACTGTAGGACCTCAGGCCAGGCATTTATCTATTCCAAGACTTTAGGCTGTCTTTCTCATAACAAAACTGATGGGGGCAA	chr15:80894519-80894839
15	80842260	80842550	80842405	291	80841405	80843405	ENCFF669XCW.3	158539	81000944	81005788	+	TLNRD1	86784	80679684	80755621	+	ABHD17C	CEMIP	3	AGGAGGAGCAGGGAAAGGATG,chr15,-,969,0.70253	AGGAGGAGCAGGGAAAGGATG	chr15	-	969	0.70253	62093	62066	62065	-91990	-95435	-105508	chr15:80841425-80841445	---	chr15:80841275-80841595
15	80778971	80779255	80779113	285	80778113	80780113	ENCFF713ZPE.3	230	80779343	80951776	+	CEMIP	23492	80679684	80755621	+	ABHD17C	---	7	GTCTGTAGCCGAGACAGTGTC,chr15,-,-486,0.70225	GTCTGTAGCCGAGACAGTGTC	chr15	-	-486	0.70225	256	229	228	-153827	-157272	-167345	chr15:80779588-80779608	AGCACAGGGTGGACAGACAAACAGAAACTGAGGCGGGTAACGTTTACCCTGTGCCGGGTGGAGGCGCGGGCCCCCACTTCTTACCTCTCTTCCGTGGCATGGGCCGTCAGCTCATCCCTGACGCCCCCAGCCAGGCCCTCTTACCTCTGGGTCTGTAGCCGAGACAGTGTCACGCCTCGCGGGCCAGGAGCGCAGCGGCCCCGGACGTCTGGTCGCTGACCGCCAGGCGCCGCGAGCTCCCGGGGCGTGGGCAAGCGGAGTGGTAGCTAGTCTGGGAAATCTGGGTTCAGACCCTGGCCGCGCTCAGCCCCGCTGGCTCCC	chr15:80779438-80779758
15	80778979	80779255	80779117	277	80778117	80780117	ENCFF668YET.1	226	80779343	80951776	+	CEMIP	23496	80679684	80755621	+	ABHD17C	---	7	GTCTGTAGCCGAGACAGTGTC,chr15,-,-482,0.70225	GTCTGTAGCCGAGACAGTGTC	chr15	-	-482	0.70225	256	229	228	-153827	-157272	-167345	chr15:80779588-80779608	AGCACAGGGTGGACAGACAAACAGAAACTGAGGCGGGTAACGTTTACCCTGTGCCGGGTGGAGGCGCGGGCCCCCACTTCTTACCTCTCTTCCGTGGCATGGGCCGTCAGCTCATCCCTGACGCCCCCAGCCAGGCCCTCTTACCTCTGGGTCTGTAGCCGAGACAGTGTCACGCCTCGCGGGCCAGGAGCGCAGCGGCCCCGGACGTCTGGTCGCTGACCGCCAGGCGCCGCGAGCTCCCGGGGCGTGGGCAAGCGGAGTGGTAGCTAGTCTGGGAAATCTGGGTTCAGACCCTGGCCGCGCTCAGCCCCGCTGGCTCCC	chr15:80779438-80779758
15	80778991	80779323	80779136	333	80778136	80780136	ENCFF290ESJ.4	207	80779343	80951776	+	CEMIP	23515	80679684	80755621	+	ABHD17C	---	7	GTCTGTAGCCGAGACAGTGTC,chr15,-,-463,0.70225	GTCTGTAGCCGAGACAGTGTC	chr15	-	-463	0.70225	256	229	228	-153827	-157272	-167345	chr15:80779588-80779608	AGCACAGGGTGGACAGACAAACAGAAACTGAGGCGGGTAACGTTTACCCTGTGCCGGGTGGAGGCGCGGGCCCCCACTTCTTACCTCTCTTCCGTGGCATGGGCCGTCAGCTCATCCCTGACGCCCCCAGCCAGGCCCTCTTACCTCTGGGTCTGTAGCCGAGACAGTGTCACGCCTCGCGGGCCAGGAGCGCAGCGGCCCCGGACGTCTGGTCGCTGACCGCCAGGCGCCGCGAGCTCCCGGGGCGTGGGCAAGCGGAGTGGTAGCTAGTCTGGGAAATCTGGGTTCAGACCCTGGCCGCGCTCAGCCCCGCTGGCTCCC	chr15:80779438-80779758
15	80779136	80779392	80779264	257	80778264	80780264	ENCFF540FXB.2	79	80779343	80951776	+	CEMIP	23643	80679684	80755621	+	ABHD17C	---	7	GTCTGTAGCCGAGACAGTGTC,chr15,-,-335,0.70225	GTCTGTAGCCGAGACAGTGTC	chr15	-	-335	0.70225	256	229	228	-153827	-157272	-167345	chr15:80779588-80779608	AGCACAGGGTGGACAGACAAACAGAAACTGAGGCGGGTAACGTTTACCCTGTGCCGGGTGGAGGCGCGGGCCCCCACTTCTTACCTCTCTTCCGTGGCATGGGCCGTCAGCTCATCCCTGACGCCCCCAGCCAGGCCCTCTTACCTCTGGGTCTGTAGCCGAGACAGTGTCACGCCTCGCGGGCCAGGAGCGCAGCGGCCCCGGACGTCTGGTCGCTGACCGCCAGGCGCCGCGAGCTCCCGGGGCGTGGGCAAGCGGAGTGGTAGCTAGTCTGGGAAATCTGGGTTCAGACCCTGGCCGCGCTCAGCCCCGCTGGCTCCC	chr15:80779438-80779758
15	80779293	80779529	80779411	237	80778411	80780411	ENCFF986RRJ.2	221533	81000944	81005788	+	TLNRD1	23790	80679684	80755621	+	ABHD17C	CEMIP	8	GTCTGTAGCCGAGACAGTGTC,chr15,-,-188,0.70225	GTCTGTAGCCGAGACAGTGTC	chr15	-	-188	0.70225	256	229	228	-153827	-157272	-167345	chr15:80779588-80779608	AGCACAGGGTGGACAGACAAACAGAAACTGAGGCGGGTAACGTTTACCCTGTGCCGGGTGGAGGCGCGGGCCCCCACTTCTTACCTCTCTTCCGTGGCATGGGCCGTCAGCTCATCCCTGACGCCCCCAGCCAGGCCCTCTTACCTCTGGGTCTGTAGCCGAGACAGTGTCACGCCTCGCGGGCCAGGAGCGCAGCGGCCCCGGACGTCTGGTCGCTGACCGCCAGGCGCCGCGAGCTCCCGGGGCGTGGGCAAGCGGAGTGGTAGCTAGTCTGGGAAATCTGGGTTCAGACCCTGGCCGCGCTCAGCCCCGCTGGCTCCC	chr15:80779438-80779758
15	80779293	80779569	80779431	277	80778431	80780431	ENCFF668YET.3	221513	81000944	81005788	+	TLNRD1	23810	80679684	80755621	+	ABHD17C	CEMIP	8	GTCTGTAGCCGAGACAGTGTC,chr15,-,-168,0.70225	GTCTGTAGCCGAGACAGTGTC	chr15	-	-168	0.70225	256	229	228	-153827	-157272	-167345	chr15:80779588-80779608	AGCACAGGGTGGACAGACAAACAGAAACTGAGGCGGGTAACGTTTACCCTGTGCCGGGTGGAGGCGCGGGCCCCCACTTCTTACCTCTCTTCCGTGGCATGGGCCGTCAGCTCATCCCTGACGCCCCCAGCCAGGCCCTCTTACCTCTGGGTCTGTAGCCGAGACAGTGTCACGCCTCGCGGGCCAGGAGCGCAGCGGCCCCGGACGTCTGGTCGCTGACCGCCAGGCGCCGCGAGCTCCCGGGGCGTGGGCAAGCGGAGTGGTAGCTAGTCTGGGAAATCTGGGTTCAGACCCTGGCCGCGCTCAGCCCCGCTGGCTCCC	chr15:80779438-80779758
15	80779330	80779614	80779472	285	80778472	80780472	ENCFF713ZPE.1	221472	81000944	81005788	+	TLNRD1	23851	80679684	80755621	+	ABHD17C	CEMIP	8	GTCTGTAGCCGAGACAGTGTC,chr15,-,-127,0.70225	GTCTGTAGCCGAGACAGTGTC	chr15	-	-127	0.70225	256	229	228	-153827	-157272	-167345	chr15:80779588-80779608	AGCACAGGGTGGACAGACAAACAGAAACTGAGGCGGGTAACGTTTACCCTGTGCCGGGTGGAGGCGCGGGCCCCCACTTCTTACCTCTCTTCCGTGGCATGGGCCGTCAGCTCATCCCTGACGCCCCCAGCCAGGCCCTCTTACCTCTGGGTCTGTAGCCGAGACAGTGTCACGCCTCGCGGGCCAGGAGCGCAGCGGCCCCGGACGTCTGGTCGCTGACCGCCAGGCGCCGCGAGCTCCCGGGGCGTGGGCAAGCGGAGTGGTAGCTAGTCTGGGAAATCTGGGTTCAGACCCTGGCCGCGCTCAGCCCCGCTGGCTCCC	chr15:80779438-80779758
15	80779368	80779688	80779528	321	80778528	80780528	ENCFF896RCP.3	221416	81000944	81005788	+	TLNRD1	23907	80679684	80755621	+	ABHD17C	CEMIP	8	GTCTGTAGCCGAGACAGTGTC,chr15,-,-71,0.70225	GTCTGTAGCCGAGACAGTGTC	chr15	-	-71	0.70225	256	229	228	-153827	-157272	-167345	chr15:80779588-80779608	AGCACAGGGTGGACAGACAAACAGAAACTGAGGCGGGTAACGTTTACCCTGTGCCGGGTGGAGGCGCGGGCCCCCACTTCTTACCTCTCTTCCGTGGCATGGGCCGTCAGCTCATCCCTGACGCCCCCAGCCAGGCCCTCTTACCTCTGGGTCTGTAGCCGAGACAGTGTCACGCCTCGCGGGCCAGGAGCGCAGCGGCCCCGGACGTCTGGTCGCTGACCGCCAGGCGCCGCGAGCTCCCGGGGCGTGGGCAAGCGGAGTGGTAGCTAGTCTGGGAAATCTGGGTTCAGACCCTGGCCGCGCTCAGCCCCGCTGGCTCCC	chr15:80779438-80779758
15	80779967	80780203	80780085	237	80779085	80781085	ENCFF986RRJ.3	220859	81000944	81005788	+	TLNRD1	24464	80679684	80755621	+	ABHD17C	CEMIP	7	GTCTGTAGCCGAGACAGTGTC,chr15,-,486,0.70225	GTCTGTAGCCGAGACAGTGTC	chr15	-	486	0.70225	256	229	228	-153827	-157272	-167345	chr15:80779588-80779608	AGCACAGGGTGGACAGACAAACAGAAACTGAGGCGGGTAACGTTTACCCTGTGCCGGGTGGAGGCGCGGGCCCCCACTTCTTACCTCTCTTCCGTGGCATGGGCCGTCAGCTCATCCCTGACGCCCCCAGCCAGGCCCTCTTACCTCTGGGTCTGTAGCCGAGACAGTGTCACGCCTCGCGGGCCAGGAGCGCAGCGGCCCCGGACGTCTGGTCGCTGACCGCCAGGCGCCGCGAGCTCCCGGGGCGTGGGCAAGCGGAGTGGTAGCTAGTCTGGGAAATCTGGGTTCAGACCCTGGCCGCGCTCAGCCCCGCTGGCTCCC	chr15:80779438-80779758
15	80780200	80780484	80780342	285	80779342	80781342	ENCFF713ZPE.2	220602	81000944	81005788	+	TLNRD1	24721	80679684	80755621	+	ABHD17C	CEMIP	4	GTCTGTAGCCGAGACAGTGTC,chr15,-,743,0.70225	GTCTGTAGCCGAGACAGTGTC	chr15	-	743	0.70225	256	229	228	-153827	-157272	-167345	chr15:80779588-80779608	AGCACAGGGTGGACAGACAAACAGAAACTGAGGCGGGTAACGTTTACCCTGTGCCGGGTGGAGGCGCGGGCCCCCACTTCTTACCTCTCTTCCGTGGCATGGGCCGTCAGCTCATCCCTGACGCCCCCAGCCAGGCCCTCTTACCTCTGGGTCTGTAGCCGAGACAGTGTCACGCCTCGCGGGCCAGGAGCGCAGCGGCCCCGGACGTCTGGTCGCTGACCGCCAGGCGCCGCGAGCTCCCGGGGCGTGGGCAAGCGGAGTGGTAGCTAGTCTGGGAAATCTGGGTTCAGACCCTGGCCGCGCTCAGCCCCGCTGGCTCCC	chr15:80779438-80779758
15	80780215	80780471	80780343	257	80779343	80781343	ENCFF403CAJ.2	220601	81000944	81005788	+	TLNRD1	24722	80679684	80755621	+	ABHD17C	CEMIP	4	GTCTGTAGCCGAGACAGTGTC,chr15,-,744,0.70225	GTCTGTAGCCGAGACAGTGTC	chr15	-	744	0.70225	256	229	228	-153827	-157272	-167345	chr15:80779588-80779608	AGCACAGGGTGGACAGACAAACAGAAACTGAGGCGGGTAACGTTTACCCTGTGCCGGGTGGAGGCGCGGGCCCCCACTTCTTACCTCTCTTCCGTGGCATGGGCCGTCAGCTCATCCCTGACGCCCCCAGCCAGGCCCTCTTACCTCTGGGTCTGTAGCCGAGACAGTGTCACGCCTCGCGGGCCAGGAGCGCAGCGGCCCCGGACGTCTGGTCGCTGACCGCCAGGCGCCGCGAGCTCCCGGGGCGTGGGCAAGCGGAGTGGTAGCTAGTCTGGGAAATCTGGGTTCAGACCCTGGCCGCGCTCAGCCCCGCTGGCTCCC	chr15:80779438-80779758
15	80780273	80780509	80780347	237	80779347	80781347	ENCFF668YET.2	220597	81000944	81005788	+	TLNRD1	24726	80679684	80755621	+	ABHD17C	CEMIP	4	GTCTGTAGCCGAGACAGTGTC,chr15,-,748,0.70225	GTCTGTAGCCGAGACAGTGTC	chr15	-	748	0.70225	256	229	228	-153827	-157272	-167345	chr15:80779588-80779608	AGCACAGGGTGGACAGACAAACAGAAACTGAGGCGGGTAACGTTTACCCTGTGCCGGGTGGAGGCGCGGGCCCCCACTTCTTACCTCTCTTCCGTGGCATGGGCCGTCAGCTCATCCCTGACGCCCCCAGCCAGGCCCTCTTACCTCTGGGTCTGTAGCCGAGACAGTGTCACGCCTCGCGGGCCAGGAGCGCAGCGGCCCCGGACGTCTGGTCGCTGACCGCCAGGCGCCGCGAGCTCCCGGGGCGTGGGCAAGCGGAGTGGTAGCTAGTCTGGGAAATCTGGGTTCAGACCCTGGCCGCGCTCAGCCCCGCTGGCTCCC	chr15:80779438-80779758
15	80780301	80780413	80780363	113	80779363	80781363	ENCFF540FXB.5	220581	81000944	81005788	+	TLNRD1	24742	80679684	80755621	+	ABHD17C	CEMIP	4	GTCTGTAGCCGAGACAGTGTC,chr15,-,764,0.70225	GTCTGTAGCCGAGACAGTGTC	chr15	-	764	0.70225	256	229	228	-153827	-157272	-167345	chr15:80779588-80779608	AGCACAGGGTGGACAGACAAACAGAAACTGAGGCGGGTAACGTTTACCCTGTGCCGGGTGGAGGCGCGGGCCCCCACTTCTTACCTCTCTTCCGTGGCATGGGCCGTCAGCTCATCCCTGACGCCCCCAGCCAGGCCCTCTTACCTCTGGGTCTGTAGCCGAGACAGTGTCACGCCTCGCGGGCCAGGAGCGCAGCGGCCCCGGACGTCTGGTCGCTGACCGCCAGGCGCCGCGAGCTCCCGGGGCGTGGGCAAGCGGAGTGGTAGCTAGTCTGGGAAATCTGGGTTCAGACCCTGGCCGCGCTCAGCCCCGCTGGCTCCC	chr15:80779438-80779758
15	80780267	80780503	80780385	237	80779385	80781385	ENCFF986RRJ.1	220559	81000944	81005788	+	TLNRD1	24764	80679684	80755621	+	ABHD17C	CEMIP	4	GTCTGTAGCCGAGACAGTGTC,chr15,-,786,0.70225	GTCTGTAGCCGAGACAGTGTC	chr15	-	786	0.70225	256	229	228	-153827	-157272	-167345	chr15:80779588-80779608	AGCACAGGGTGGACAGACAAACAGAAACTGAGGCGGGTAACGTTTACCCTGTGCCGGGTGGAGGCGCGGGCCCCCACTTCTTACCTCTCTTCCGTGGCATGGGCCGTCAGCTCATCCCTGACGCCCCCAGCCAGGCCCTCTTACCTCTGGGTCTGTAGCCGAGACAGTGTCACGCCTCGCGGGCCAGGAGCGCAGCGGCCCCGGACGTCTGGTCGCTGACCGCCAGGCGCCGCGAGCTCCCGGGGCGTGGGCAAGCGGAGTGGTAGCTAGTCTGGGAAATCTGGGTTCAGACCCTGGCCGCGCTCAGCCCCGCTGGCTCCC	chr15:80779438-80779758
15	80842260	80842550	80842405	291	80841405	80843405	ENCFF669XCW.3	158539	81000944	81005788	+	TLNRD1	86784	80679684	80755621	+	ABHD17C	CEMIP	3	GGGAAAGCCATGGACAGAGAA,chr15,-,747,0.70016	GGGAAAGCCATGGACAGAGAA	chr15	-	747	0.70016	62315	62288	62287	-91768	-95213	-105286	chr15:80841647-80841667	AAATCTCATGCTTTCCCCATATGCAATGTTGCTATTAATTCCCAGCAATACGGCCAACTGCTCTGATTGGTCGGCCCTGGCCTCCCAGCCTTGTCATTGGCCAACACCCCCTGGAGGGAGGGCTCCGGCAGCTACCAAGGACCTGTAAGAGGGAAAGCCATGGACAGAGAAGAGAAGGAAGGAAAAAGAAAGAGCCTCCTGATAAACATACCAGGTGGACTGAACCAGCAGGAGATCAGGTTAAGGGCAAGTGGAAGTGCCTGAGAGAGAAACAAGGTCCAAATTCTAGAAGTCATATCCCTTGCCCGCTTCCCCCATGTC	chr15:80841497-80841817
